# Supplementary material for: Evaluation of China’s Hubei control strategy for COVID-19 epidemic: an observational study
Source: BMC Infect Dis. 2021 Aug 16;21:820. doi: 10.1186/s12879-021-06502-z (PMC8366153; doi:10.1186/s12879-021-06502-z)
Supplement: Supplementary file 2 — Additional file 2: Table S1. Time to execute Level One public health emergency response. [file 12879_2021_6502_MOESM2_ESM.xlsx]

## Sheet: STable 1
Appendix Table 1. Time to execute Level One public health emergency response
NO.	Province	Public Health Emergency Response
		Level 1			Level 2
		Date	Time		Date	Time
1	Guangdong	2020-01-23
2	Zhejiang	2020-01-23
3	Hunan	2020-01-23
4	Shandong	2020-01-24
5	Hubei	2020-01-24			2020-01-22	02:40:00
6	Tianjin	2020-01-24	00:00:00
7	Anhui	2020-01-24
8	Beijing	2020-01-24
9	Shanghai	2020-01-24
10	Chongqing	2020-01-24
11	Jiangxi	2020-01-24
12	Sichuan	2020-01-24
13	Yunan	2020-01-24
14	Guizhou	2020-01-24	20:00:00
15	Fujian	2020-01-24
16	Hebei	2020-01-24
17	Guangxi	2020-01-24	23:00:00
18	Jiangsu	2020-01-25	00:00:00
19	Hainan	2020-01-25			2020-01-24
20	Xinjiang	2020-01-25
21	Henan	2020-01-25
22	Heilongjiang	2020-01-25
23	Gansu	2020-01-25	14:00:00
24	Liaoning	2020-01-25
25	Shanxi	2020-01-25	18:00:00
26	Shaanxi	2020-01-25
27	Jilin	2020-01-25
28	Ningxia	2020-01-25	19:00:00
29	Inner Mongolia	2020-01-25	12:00:00
30	Qinghai	2020-01-26	00:00:00
31	Xizang	2020-01-29			2020-01-27
NOTE: Level One means the provincial disease control headquarters, in the event of a particularly serious public health emergency, will conduct emergency response work under the decisions and command of the State Council. Level Two means the headquarters shall immediately mobilize its members and experts to analyze and evaluate the impact of the emergency, dispatch working teams to the scene to c…
