# Supplementary material for: Evaluation of China’s Hubei control strategy for COVID-19 epidemic: an observational study
Source: BMC Infect Dis. 2021 Aug 16;21:820. doi: 10.1186/s12879-021-06502-z (PMC8366153; doi:10.1186/s12879-021-06502-z)
Supplement: Supplementary file 3 — Additional file 3: Table S2. Time to execute city shutdown in Hubei. [file 12879_2021_6502_MOESM3_ESM.xlsx]

## Sheet: STable 2
Appendix Table 2. Time to execute city shutdown in Hubei
NO.	City	Lockdown date time
		Day	Time
1	Wuhan	2020-01-23	10:00:00
2	Ezhou	2020-01-23	11:20:00
3	Shennongjia	2020-01-23	16:00:00
4	Zhijiang, Yichang	2020-01-23	17:00:00
5	Xiantao	2020-01-23	17:00:00
6	Qianjiang	2020-01-23	22:00:00
7	Jingmen	2020-01-24	00:00:00
8	Enshi	2020-01-24	00:00:00
9	Huanggang	2020-01-24	1900-01-24
10	Chibi, Xianning	2020-01-24	1900-01-24
11	Xianning	2020-01-24	10:00:00
12	Huangshi	2020-01-24	10:00:00
13	Dangyang, Yichang	2020-01-24	12:00:00
14	Jingzhou	2020-01-24	12:00:00
15	Tianmen	2020-01-24	13:00:00
16	Shiyan	2020-01-24	22:00:00
17	Xiaogan	2020-01-25	00:00:00
18	Suizhou	2020-01-25	00:00:00
19	Yichang	2020-01-25	06:00:00
20	Xiangyang	2020-01-28	00:00:00
