# Supplementary material for: Evaluation of China’s Hubei control strategy for COVID-19 epidemic: an observational study
Source: BMC Infect Dis. 2021 Aug 16;21:820. doi: 10.1186/s12879-021-06502-z (PMC8366153; doi:10.1186/s12879-021-06502-z)
Supplement: Supplementary file 4 — Additional file 4: Table S3. Definitions of suspected and confirmed cases of COVID-19 in six versions implemented before February 29, 2020. [file 12879_2021_6502_MOESM4_ESM.xlsx]

## Sheet: STable 3
Appendix Table 3. Definitions of suspected and confirmed cases of COVID-19 in six versions implemented before February 29, 2020
Version	Issue date	Suspected case		Confirmed case
1*	2020-01-15	Meet one of the epidemiological history and all the clinical symptoms below. Epidemiological history: (1) within 2 weeks of symptom onset, Wuhan travel history; (2) within 2 weeks of symptom onset, direct/indirect exposure to markets (especially wet markets) in Wuhan. Clinical symptoms: (1) fever; (2) imaging showing pneumonia typical of the disease; (3) during early disease, total white cells no…		A suspected case has viruses isolated from respiratory samples (sputum, nasopharyngeal swabs, et al.), showing high homology with known SARS-CoV-2 available strains by whole genome sequencing.
2	2020-01-18	Meet one of the epidemiological history and all the clinical symptoms below. Epidemiological history: (1) within 2 weeks of symptom onset, Wuhan travel or resident history; (2) within 2 weeks of symptom onset, contact with persons from Wuhan who had fever and respiratory symptoms, or belong to a cluster. Clinical symptoms: (1) fever; (2) imaging showing pneumonia typical of the disease; (3) durin…		A suspected case with one of the etiological confirmations described below. Etiological examination: (1) has a real-time quantitative polymerase chain reaction (RT-qPCR) positive result from sputum, nasopharyngeal swabs, lower respiratory tract secretions, or other samples; (2) has genome sequencing highly similar with known SARS-CoV-2 available strains.
3	2020-01-23	Meet one of the epidemiological history and all the clinical symptoms below. Epidemiological history: within 2 weeks of symptom onset, Wuhan travel or resident history; (2) within 2 weeks of symptom onset, contact with persons from Wuhan who had fever and respiratory symptoms, or belong to a cluster. Clinical symptoms: (1) fever; (2) imaging showing pneumonia typical of the disease; (3) during ea…		A suspected case with one of the etiological confirmations described below. Etiological examination: (1) has a RT-qPCR positive result from sputum, nasopharyngeal swabs, lower respiratory tract secretions, or other samples; (2) has genome sequencing highly similar with known SARS-CoV-2 available strains.
4	2020-01-27	Meet one of the epidemiological history and any two of the clinical symptoms below. Epidemiological history: (1) within 2 weeks of symptom onset, travel or resident history in Wuhan or other regions with sustained local transmission; (2) within 2 weeks of symptom onset, contact with persons from Wuhan or other regions with sustained local transmission who had fever or respiratory symptoms; (3) be…		A suspected case with one of the etiological confirmations described below. Etiological examination: (1) has a RT-qPCR positive result from respiratory or blood samples; (2) has genome sequencing highly similar with known SARS-CoV-2 available strains from lab test of respiratory or blood samples.
5	2020-02-05	Distinguish the case definitions for Hubei province from the rest of the country.
		Provinces outside Hubei Meet one of the epidemiological history and any two of the symptoms; or meet all three clinical symptoms if without any of epidemiological history. Hubei province Meet the clinical symptoms (1) and (3) with or without an epidemiological history. Epidemiological history: (1) within 2 weeks of symptom onset, travel or resident history in Wuhan or the surrounding regions, or …		Provinces outside Hubei A suspected case with one of the etiological confirmations described below. Hubei province A clinically diagnosed case, defined as a suspected case with pneumonia indicated by chest radiograph; or a suspected case with one of the etiological confirmations described below. Etiological examination: (1) has a RT-qPCR positive result from respiratory or blood samples; (2) has …
6	2020-02-19	Unified the case definitions for Hubei and other provinces.
		Meet one of the epidemiological history and any two of the symptoms; or meet all three clinical symptoms if without any of epidemiological history. Epidemiologic history: (1) within 2 weeks of symptom onset, travel or resident history in Wuhan or the surrounding regions, or other communities with reported COVID-19 cases; (2) within 2 weeks of symptom onset, contact with COVID-19 cases (positive f…		A suspected case with one of the etiological confirmations described below. Etiological examination: (1) has a RT-qPCR positive result from respiratory or blood samples; (2) has genome sequencing highly similar with known SARS-CoV-2 available strains from lab test of respiratory or blood samples.
*: A suspected case was named as a medically observed case in the 1st version of guideline.
Note: Table data were extracted from online documents available on the official websites of National Health Commission of China or Chinese Center for Disease Control and Prevention.
