# Supplementary material for: Evaluation of China’s Hubei control strategy for COVID-19 epidemic: an observational study
Source: BMC Infect Dis. 2021 Aug 16;21:820. doi: 10.1186/s12879-021-06502-z (PMC8366153; doi:10.1186/s12879-021-06502-z)
Supplement: Supplementary file 5 — Additional file 5: Table S4. Results from the static models. [file 12879_2021_6502_MOESM5_ESM.xlsx]

## Sheet: STable 4
Appendix Table 4. Results from the static models
Date																Increased R2														Increased R2
	BIC	R2	c	c.pvalue	β1	β1.pvalue		BIC	R2	c	c.pvalue	β1	β1.pvalue	λ1	λ1.pvalue			BIC	R2	c	c.pvalue	β1	β1.pvalue	λ1	λ1.pvalue	λ2	λ2.pvalue	λ3	λ3.pvalue
2020-01-26	431.541	0.439584	42.4467	5.03295e-09	0.71289	4.96376e-06		417.046	0.633	49.1506	0	0.977714	0	-0.788298	0	0.441		418.056	0.685	86.1066	0	0.946611	0	-1.41941	0.003	-0.267912	0.017	0.318272	0.042	0.558
2020-01-27	447.353	0.553956	57.9531	2.16935e-10	0.774755	4.73499e-08		431.367	0.718	65.6238	0	0.997603	0	-0.69105	0	0.296		429.713	0.772	115.161	0	0.976593	0	-1.32456	0.001	-0.270986	0.005	0.31565	0.036	0.394
2020-01-28	478.897	0.573185	76.8744	1.72585e-09	0.851255	1.58776e-08		466.883	0.704	86.5053	0	1.04384	0	-0.643479	0	0.229		460.155	0.788	183.171	0	1.00052	0	-1.54897	0	-0.361478	0.001	0.456854	0.01	0.374
2020-01-29	505.722	0.611278	97.4178	8.14242e-09	0.948624	2.01838e-09		496.67	0.711	108.273	0	1.11132	0	-0.591832	0.001	0.164		492.588	0.78	223.699	0	1.09578	0	-1.37961	0	-0.354707	0.002	0.391754	0.031	0.276
2020-01-30	519.674	0.657111	125.699	8.70903e-10	0.94532	2.21362e-10		511.489	0.74	137.664	0	1.08542	0	-0.532906	0.001	0.127		506.465	0.806	285.814	0	1.03939	0	-1.40248	0	-0.349117	0.001	0.438984	0.01	0.227
2020-01-31	532.694	0.683167	153.107	2.64039e-10	0.950673	5.164e-11		525.485	0.755	165.831	0	1.07622	0	-0.494066	0.002	0.104		520.074	0.818	342.692	0	1.04682	0	-1.29038	0	-0.351998	0.001	0.401434	0.014	0.198
2020-02-01	546.023	0.720283	175.045	3.31345e-10	1.02128	3.90302e-12		541.227	0.771	186.249	0	1.11678	0	-0.432485	0.006	0.07		537.225	0.825	368.089	0	1.137	0	-1.07872	0.001	-0.342734	0.002	0.314597	0.048	0.145
2020-02-02	555.313	0.763127	196.123	1.90433e-10	1.09021	1.34094e-13		551.637	0.801	206.187	0	1.15829	0	-0.383771	0.011	0.049		548.251	0.845	388.586	0	1.20143	0	-0.9647	0.002	-0.324747	0.003	0.274316	0.038	0.108
2020-02-03	567.613	0.773201	226.598	1.65184e-10	1.10584	6.11567e-14		564.427	0.807	236.954	0	1.16783	0	-0.369545	0.013	0.044		562.119	0.846	449.323	0	1.17488	0	-1.03926	0.001	-0.315859	0.004	0.324599	0.034	0.095
2020-02-04	573.129	0.814904	242.155	8.14189e-11	1.19015	9.63816e-16		569.967	0.842	251.101	0	1.23457	0	-0.345034	0.014	0.034		567.195	0.876	469.466	0	1.22504	0	-1.06744	0	-0.301172	0.014	0.349435	0.014	0.075
2020-02-05	579.44	0.84053	258.83	5.42793e-11	1.25526	4.84755e-17		577.034	0.862	265.471	0	1.28229	0	-0.314281	0.02	0.025		572.021	0.897	502.452	0	1.21271	0	-1.19991	0	-0.285323	0.024	0.436537	0.001	0.067
2020-02-06	584.549	0.848522	282.506	2.47835e-11	1.25668	1.73018e-17		582.468	0.868	288.348	0	1.27784	0	-0.29871	0.024	0.023		574.674	0.907	550.664	0	1.18525	0	-1.26238	0	-0.282572	0.023	0.477896	0	0.069
2020-02-07	586.735	0.861068	302.011	7.39242e-12	1.26179	3.20411e-18		584.808	0.878	306.771	0	1.27654	0	-0.283012	0.026	0.02		578.062	0.913	565.744	0	1.19672	0	-1.18333	0	-0.269029	0.034	0.444169	0.001	0.06
2020-02-08	588.924	0.867756	322.188	2.599e-12	1.25386	1.22074e-18		587.915	0.893	325.569	0	1.2628	0	-0.265463	0.028	0.03		581.417	0.915	586.63	0	1.18923	0	-1.12626	0	-0.260009	0.035	0.424366	0.001	0.054
2020-02-09	590.673	0.874226	340.07	1.00967e-12	1.24989	4.57538e-19		590.624	0.896	341.863	0	1.25241	0	-0.247674	0.03	0.025		584.4	0.916	606.14	0	1.18728	0	-1.06883	0	-0.255049	0.06	0.404076	0.001	0.048
2020-02-10	592.907	0.876274	354.228	6.72907e-13	1.24664	3.20595e-19		593.118	0.899	355.124	0	1.2462	0	-0.238771	0.031	0.026		587.056	0.917	625.368	0	1.1819	0	-1.05175	0	-0.252103	0.078	0.400052	0.001	0.046
2020-02-11	594.716	0.87942	368.952	3.87525e-13	1.24302	1.92312e-19		595.17	0.896	368.88	0	1.23924	0	-0.229215	0.032	0.019		588.968	0.919	647.899	0	1.17658	0	-1.03817	0	-0.251599	0.087	0.39796	0.001	0.045
2020-02-12	595.971	0.882002	382.269	2.18958e-13	1.23731	1.23384e-19		596.676	0.899	381.079	0	1.23067	0	-0.219804	0.032	0.019		590.613	0.92	660.328	0	1.16613	0	-1.02079	0	-0.244586	0.125	0.394591	0.001	0.043
2020-02-13	597.434	0.883985	393.213	1.5765e-13	1.23605	8.82783e-20		598.572	0.9	390.523	0	1.22432	0	-0.206564	0.035	0.018		592.351	0.921	675.527	0	1.15727	0	-1.01285	0	-0.243149	0.135	0.397807	0.001	0.042
2020-02-14	598.411	0.88478	402.749	1.14299e-13	1.2299	7.77853e-20		599.596	0.9	399.754	0	1.21771	0	-0.203924	0.036	0.017		593.876	0.92	685.831	0	1.15432	0	-0.991984	0	-0.240483	0.152	0.388585	0.001	0.04
2020-02-15	599.799	0.884581	407.953	1.24158e-13	1.23167	7.9723e-20		601.066	0.9	404.641	0	1.2187	0	-0.202107	0.04	0.017		594.929	0.921	691.567	0	1.1485	0	-1.00906	0	-0.236395	0.158	0.398543	0.001	0.041
2020-02-16	600.612	0.885438	412.031	1.18912e-13	1.23434	6.79956e-20		602.049	0.9	407.976	0	1.2193	0	-0.197052	0.041	0.017		595.691	0.921	692.601	0	1.14448	0	-1.01312	0	-0.231553	0.188	0.403398	0.001	0.041
2020-02-17	601.081	0.886345	417.497	9.64277e-14	1.2317	5.9276e-20		602.817	0.901	412.273	0	1.21327	0	-0.187655	0.043	0.017		596.951	0.921	694.612	0	1.14008	0	-0.992547	0	-0.228538	0.199	0.397856	0.001	0.039
2020-02-18	601.282	0.886932	418.858	9.2156e-14	1.23332	5.26443e-20		603.046	0.902	413.422	0	1.2143	0	-0.18641	0.045	0.017		597.217	0.921	694.55	0	1.14107	0	-0.989141	0	-0.227011	0.212	0.396647	0.001	0.038
2020-02-19	602.146	0.887483	418.748	1.15233e-13	1.24219	4.77e-20		604.093	0.902	412.585	0	1.22049	0	-0.181511	0.046	0.016		598.056	0.921	693.844	0	1.14426	0	-0.995332	0	-0.226273	0.225	0.402061	0.001	0.038
2020-02-20	602.345	0.887988	420.044	1.11018e-13	1.24342	4.34371e-20		604.392	0.902	413.414	0	1.22035	0	-0.178147	0.046	0.016		598.391	0.921	694.725	0	1.14385	0	-0.990675	0	-0.225804	0.205	0.401526	0.001	0.038
2020-02-21	602.41	0.888392	421.185	1.04481e-13	1.24347	4.03821e-20		604.466	0.902	414.46	0	1.22014	0	-0.177511	0.047	0.016		598.584	0.921	696.636	0	1.14497	0	-0.985185	0	-0.226331	0.199	0.399043	0.001	0.037
2020-02-22	602.653	0.888447	422.066	1.06153e-13	1.24412	4.00665e-20		604.778	0.902	415.052	0	1.21996	0	-0.175451	0.047	0.015		598.788	0.922	698.94	0	1.14394	0	-0.987272	0	-0.227017	0.202	0.401242	0.001	0.037
2020-02-23	602.981	0.888298	422.37	1.14753e-13	1.24573	4.11372e-20		605.176	0.902	415.078	0	1.22071	0	-0.173527	0.047	0.015		598.956	0.922	700.411	0	1.14259	0	-0.994207	0	-0.227349	0.202	0.405808	0.001	0.038
2020-02-24	603.201	0.888269	422.496	1.21092e-13	1.24716	4.13612e-20		605.437	0.902	415.034	0	1.22157	0	-0.172373	0.047	0.015		599.018	0.922	701.35	0	1.14183	0	-0.999837	0	-0.227523	0.205	0.409279	0.001	0.038
2020-02-25	603.43	0.888259	422.291	1.3039e-13	1.24927	4.14513e-20		605.704	0.902	414.677	0	1.22312	0	-0.171394	0.048	0.015		599.068	0.922	701.567	0	1.14155	0	-1.00607	0	-0.227461	0.206	0.412939	0.001	0.038
2020-02-26	603.585	0.888282	422.676	1.32874e-13	1.25005	4.10604e-20		605.862	0.902	415.037	0	1.22379	0	-0.171294	0.048	0.015		599.019	0.923	702.442	0	1.14077	0	-1.01139	0	-0.227146	0.207	0.415686	0.001	0.039
2020-02-27	603.636	0.888176	423.007	1.32765e-13	1.24961	4.17617e-20		605.913	0.901	415.38	0	1.2234	0	-0.171353	0.048	0.015		599.049	0.923	703.104	0	1.14027	0	-1.01207	0	-0.227181	0.218	0.416006	0.001	0.039
2020-02-28	603.659	0.888151	423.128	1.32779e-13	1.24952	4.19153e-20		605.932	0.901	415.511	0	1.22335	0	-0.171439	0.048	0.015		599.04	0.923	703.788	0	1.14023	0	-1.01299	0	-0.227516	0.219	0.416415	0.001	0.039
2020-02-29	603.651	0.888196	423.291	1.3109e-13	1.24936	4.15542e-20		605.932	0.901	415.637	0	1.2231	0	-0.171153	0.048	0.015		599.06	0.923	703.853	0	1.14011	0	-1.012	0	-0.227461	0.221	0.416066	0.001	0.039
