# Supplementary material for: Evaluation of China’s Hubei control strategy for COVID-19 epidemic: an observational study
Source: BMC Infect Dis. 2021 Aug 16;21:820. doi: 10.1186/s12879-021-06502-z (PMC8366153; doi:10.1186/s12879-021-06502-z)
Supplement: Supplementary file 6 — Additional file 6: Table S5. Parameter estimation for the dynamic models. [file 12879_2021_6502_MOESM6_ESM.xlsx]

## Sheet: STable 5
Appendix Table 5. Parameter estimation for the dynamic models
Parameter	Estimate	Std. Error	t value	P
Model I
α	422.082	6.53621	64.58	<0.001
γ	0.28945	0.01072	27	<0.001
ω	4.79701	0.17192	27.9	<0.001
β1	1.22554	0.01301	94.22	<0.001
λ1	-0.20836	0.01748	-11.92	<0.001
BIC	23802.7
R2	0.910038
Model II
α	2053	156	13.16	<0.001
γ	0.2896	0.009268	31.25	<0.001
ω	4.797	0.1486	32.29	<0.001
β1	1.245	0.01384	89.91	<0.001
λ1	-2.65	0.1009	-26.26	<0.001
λ2	-0.2409	0.0129	-18.67	<0.001
λ3	0.4052	0.01693	23.93	<0.001
BIC	23314
R2	0.921936
Model III
α	2004	151	13.274	<0.001
γ	0.3137	0.01379	22.751	<0.001
ω	4.793	0.1996	24.012	<0.001
β1	1.244	0.0137	90.792	<0.001
λ1a	-3.311	0.1642	-20.165	<0.001
λ1b	0.03742	0.008536	4.383	<0.001
λ1c	0.0004984	0.000134	-3.718	<0.001
λ2	-0.2421	0.01276	-18.971	<0.001
λ3	0.407	0.01676	24.284	<0.001
BIC	23291.6
R2	0.933331
Model IV
α	467	6.94	67.298	<0.001
γ	33.78	0.02386	14.157	<0.001
ω	4.954	0.3063	16.173	<0.001
β1	1.225	0.01449	84.529	<0.001
λ1a	-2.227	0.1663	-13.389	<0.001
λ1b	0.05066	0.00972	5.212	<0.001
λ1c	-0.0006779	0.0001516	-4.472	<0.001
λ2	-0.01537	0.004191	-3.668	<0.001
λ3	0.1891	0.01225	15.44	<0.001
T	2020-02-10
BIC	23273.8
R2	0.937884
