# Supplementary material for: Evaluation of China’s Hubei control strategy for COVID-19 epidemic: an observational study
Source: BMC Infect Dis. 2021 Aug 16;21:820. doi: 10.1186/s12879-021-06502-z (PMC8366153; doi:10.1186/s12879-021-06502-z)
Supplement: Supplementary file 15 — Additional file 15. The original case data. [file 12879_2021_6502_MOESM15_ESM.xlsx]

## Sheet: CaseReport
The original case data
Date	Prefecture	Area	Total confirmed cases
2020-01-19	Enshi	Hubei	0
2020-01-20	Enshi	Hubei	0
2020-01-21	Enshi	Hubei	0
2020-01-22	Enshi	Hubei	0
2020-01-23	Enshi	Hubei	0
2020-01-24	Enshi	Hubei	12
2020-01-25	Enshi	Hubei	20
2020-01-26	Enshi	Hubei	28
2020-01-27	Enshi	Hubei	44
2020-01-28	Enshi	Hubei	58
2020-01-29	Enshi	Hubei	74
2020-01-30	Enshi	Hubei	83
2020-01-31	Enshi	Hubei	98
2020-02-01	Enshi	Hubei	119
2020-02-02	Enshi	Hubei	125
2020-02-03	Enshi	Hubei	139
2020-02-04	Enshi	Hubei	156
2020-02-05	Enshi	Hubei	163
2020-02-06	Enshi	Hubei	176
2020-02-07	Enshi	Hubei	179
2020-02-08	Enshi	Hubei	192
2020-02-09	Enshi	Hubei	210
2020-02-10	Enshi	Hubei	219
2020-02-11	Enshi	Hubei	227
2020-02-12	Enshi	Hubei	236
2020-02-13	Enshi	Hubei	242
2020-02-14	Enshi	Hubei	243
2020-02-15	Enshi	Hubei	246
2020-02-16	Enshi	Hubei	248
2020-02-17	Enshi	Hubei	249
2020-02-18	Enshi	Hubei	249
2020-02-19	Enshi	Hubei	249
2020-02-20	Enshi	Hubei	250
2020-02-21	Enshi	Hubei	251
2020-02-22	Enshi	Hubei	251
2020-02-23	Enshi	Hubei	251
2020-02-24	Enshi	Hubei	251
2020-02-25	Enshi	Hubei	251
2020-02-26	Enshi	Hubei	251
2020-02-27	Enshi	Hubei	251
2020-02-28	Enshi	Hubei	252
2020-02-29	Enshi	Hubei	252
2020-01-19	Ezhou	Hubei	0
2020-01-20	Ezhou	Hubei	0
2020-01-21	Ezhou	Hubei	0
2020-01-22	Ezhou	Hubei	0
2020-01-23	Ezhou	Hubei	0
2020-01-24	Ezhou	Hubei	1
2020-01-25	Ezhou	Hubei	1
2020-01-26	Ezhou	Hubei	24
2020-01-27	Ezhou	Hubei	68
2020-01-28	Ezhou	Hubei	102
2020-01-29	Ezhou	Hubei	145
2020-01-30	Ezhou	Hubei	223
2020-01-31	Ezhou	Hubei	271
2020-02-01	Ezhou	Hubei	330
2020-02-02	Ezhou	Hubei	362
2020-02-03	Ezhou	Hubei	389
2020-02-04	Ezhou	Hubei	445
2020-02-05	Ezhou	Hubei	495
2020-02-06	Ezhou	Hubei	553
2020-02-07	Ezhou	Hubei	674
2020-02-08	Ezhou	Hubei	762
2020-02-09	Ezhou	Hubei	864
2020-02-10	Ezhou	Hubei	938
2020-02-11	Ezhou	Hubei	1021
2020-02-12	Ezhou	Hubei	1082
2020-02-13	Ezhou	Hubei	1136
2020-02-14	Ezhou	Hubei	1192
2020-02-15	Ezhou	Hubei	1230
2020-02-16	Ezhou	Hubei	1274
2020-02-17	Ezhou	Hubei	1339
2020-02-18	Ezhou	Hubei	1343
2020-02-19	Ezhou	Hubei	1368
2020-02-20	Ezhou	Hubei	1373
2020-02-21	Ezhou	Hubei	1375
2020-02-22	Ezhou	Hubei	1379
2020-02-23	Ezhou	Hubei	1383
2020-02-24	Ezhou	Hubei	1385
2020-02-25	Ezhou	Hubei	1387
2020-02-26	Ezhou	Hubei	1389
2020-02-27	Ezhou	Hubei	1389
2020-02-28	Ezhou	Hubei	1390
2020-02-29	Ezhou	Hubei	1391
2020-01-19	Huanggang	Hubei	0
2020-01-20	Huanggang	Hubei	16
2020-01-21	Huanggang	Hubei	16
2020-01-22	Huanggang	Hubei	16
2020-01-23	Huanggang	Hubei	16
2020-01-24	Huanggang	Hubei	72
2020-01-25	Huanggang	Hubei	140
2020-01-26	Huanggang	Hubei	175
2020-01-27	Huanggang	Hubei	242
2020-01-28	Huanggang	Hubei	364
2020-01-29	Huanggang	Hubei	556
2020-01-30	Huanggang	Hubei	647
2020-01-31	Huanggang	Hubei	820
2020-02-01	Huanggang	Hubei	1119
2020-02-02	Huanggang	Hubei	1393
2020-02-03	Huanggang	Hubei	1592
2020-02-04	Huanggang	Hubei	1851
2020-02-05	Huanggang	Hubei	2029
2020-02-06	Huanggang	Hubei	2127
2020-02-07	Huanggang	Hubei	2280
2020-02-08	Huanggang	Hubei	2395
2020-02-09	Huanggang	Hubei	2519
2020-02-10	Huanggang	Hubei	2607
2020-02-11	Huanggang	Hubei	2682
2020-02-12	Huanggang	Hubei	2733
2020-02-13	Huanggang	Hubei	2782
2020-02-14	Huanggang	Hubei	2814
2020-02-15	Huanggang	Hubei	2820
2020-02-16	Huanggang	Hubei	2828
2020-02-17	Huanggang	Hubei	2828
2020-02-18	Huanggang	Hubei	2844
2020-02-19	Huanggang	Hubei	2866
2020-02-20	Huanggang	Hubei	2883
2020-02-21	Huanggang	Hubei	2899
2020-02-22	Huanggang	Hubei	2904
2020-02-23	Huanggang	Hubei	2904
2020-02-24	Huanggang	Hubei	2904
2020-02-25	Huanggang	Hubei	2904
2020-02-26	Huanggang	Hubei	2904
2020-02-27	Huanggang	Hubei	2904
2020-02-28	Huanggang	Hubei	2904
2020-02-29	Huanggang	Hubei	2905
2020-01-19	Huangshi	Hubei	0
2020-01-20	Huangshi	Hubei	0
2020-01-21	Huangshi	Hubei	0
2020-01-22	Huangshi	Hubei	0
2020-01-23	Huangshi	Hubei	0
2020-01-24	Huangshi	Hubei	0
2020-01-25	Huangshi	Hubei	34
2020-01-26	Huangshi	Hubei	39
2020-01-27	Huangshi	Hubei	56
2020-01-28	Huangshi	Hubei	92
2020-01-29	Huangshi	Hubei	119
2020-01-30	Huangshi	Hubei	176
2020-01-31	Huangshi	Hubei	219
2020-02-01	Huangshi	Hubei	264
2020-02-02	Huangshi	Hubei	347
2020-02-03	Huangshi	Hubei	421
2020-02-04	Huangshi	Hubei	528
2020-02-05	Huangshi	Hubei	587
2020-02-06	Huangshi	Hubei	657
2020-02-07	Huangshi	Hubei	727
2020-02-08	Huangshi	Hubei	785
2020-02-09	Huangshi	Hubei	832
2020-02-10	Huangshi	Hubei	863
2020-02-11	Huangshi	Hubei	902
2020-02-12	Huangshi	Hubei	931
2020-02-13	Huangshi	Hubei	951
2020-02-14	Huangshi	Hubei	973
2020-02-15	Huangshi	Hubei	981
2020-02-16	Huangshi	Hubei	981
2020-02-17	Huangshi	Hubei	983
2020-02-18	Huangshi	Hubei	983
2020-02-19	Huangshi	Hubei	985
2020-02-20	Huangshi	Hubei	992
2020-02-21	Huangshi	Hubei	997
2020-02-22	Huangshi	Hubei	1001
2020-02-23	Huangshi	Hubei	1005
2020-02-24	Huangshi	Hubei	1008
2020-02-25	Huangshi	Hubei	1011
2020-02-26	Huangshi	Hubei	1013
2020-02-27	Huangshi	Hubei	1013
2020-02-28	Huangshi	Hubei	1013
2020-02-29	Huangshi	Hubei	1014
2020-01-19	Jingmen	Hubei	0
2020-01-20	Jingmen	Hubei	0
2020-01-21	Jingmen	Hubei	0
2020-01-22	Jingmen	Hubei	0
2020-01-23	Jingmen	Hubei	6
2020-01-24	Jingmen	Hubei	20
2020-01-25	Jingmen	Hubei	40
2020-01-26	Jingmen	Hubei	95
2020-01-27	Jingmen	Hubei	118
2020-01-28	Jingmen	Hubei	150
2020-01-29	Jingmen	Hubei	207
2020-01-30	Jingmen	Hubei	246
2020-01-31	Jingmen	Hubei	273
2020-02-01	Jingmen	Hubei	355
2020-02-02	Jingmen	Hubei	374
2020-02-03	Jingmen	Hubei	429
2020-02-04	Jingmen	Hubei	450
2020-02-05	Jingmen	Hubei	555
2020-02-06	Jingmen	Hubei	600
2020-02-07	Jingmen	Hubei	638
2020-02-08	Jingmen	Hubei	714
2020-02-09	Jingmen	Hubei	755
2020-02-10	Jingmen	Hubei	772
2020-02-11	Jingmen	Hubei	817
2020-02-12	Jingmen	Hubei	856
2020-02-13	Jingmen	Hubei	885
2020-02-14	Jingmen	Hubei	887
2020-02-15	Jingmen	Hubei	894
2020-02-16	Jingmen	Hubei	900
2020-02-17	Jingmen	Hubei	900
2020-02-18	Jingmen	Hubei	901
2020-02-19	Jingmen	Hubei	906
2020-02-20	Jingmen	Hubei	912
2020-02-21	Jingmen	Hubei	914
2020-02-22	Jingmen	Hubei	918
2020-02-23	Jingmen	Hubei	920
2020-02-24	Jingmen	Hubei	920
2020-02-25	Jingmen	Hubei	922
2020-02-26	Jingmen	Hubei	923
2020-02-27	Jingmen	Hubei	924
2020-02-28	Jingmen	Hubei	924
2020-02-29	Jingmen	Hubei	925
2020-01-19	Jingzhou	Hubei	0
2020-01-20	Jingzhou	Hubei	0
2020-01-21	Jingzhou	Hubei	0
2020-01-22	Jingzhou	Hubei	9
2020-01-23	Jingzhou	Hubei	11
2020-01-24	Jingzhou	Hubei	13
2020-01-25	Jingzhou	Hubei	40
2020-01-26	Jingzhou	Hubei	59
2020-01-27	Jingzhou	Hubei	88
2020-01-28	Jingzhou	Hubei	124
2020-01-29	Jingzhou	Hubei	181
2020-01-30	Jingzhou	Hubei	265
2020-01-31	Jingzhou	Hubei	352
2020-02-01	Jingzhou	Hubei	406
2020-02-02	Jingzhou	Hubei	598
2020-02-03	Jingzhou	Hubei	733
2020-02-04	Jingzhou	Hubei	859
2020-02-05	Jingzhou	Hubei	974
2020-02-06	Jingzhou	Hubei	1072
2020-02-07	Jingzhou	Hubei	1136
2020-02-08	Jingzhou	Hubei	1199
2020-02-09	Jingzhou	Hubei	1260
2020-02-10	Jingzhou	Hubei	1295
2020-02-11	Jingzhou	Hubei	1341
2020-02-12	Jingzhou	Hubei	1381
2020-02-13	Jingzhou	Hubei	1439
2020-02-14	Jingzhou	Hubei	1478
2020-02-15	Jingzhou	Hubei	1490
2020-02-16	Jingzhou	Hubei	1501
2020-02-17	Jingzhou	Hubei	1537
2020-02-18	Jingzhou	Hubei	1541
2020-02-19	Jingzhou	Hubei	1553
2020-02-20	Jingzhou	Hubei	1560
2020-02-21	Jingzhou	Hubei	1566
2020-02-22	Jingzhou	Hubei	1574
2020-02-23	Jingzhou	Hubei	1574
2020-02-24	Jingzhou	Hubei	1576
2020-02-25	Jingzhou	Hubei	1577
2020-02-26	Jingzhou	Hubei	1579
2020-02-27	Jingzhou	Hubei	1579
2020-02-28	Jingzhou	Hubei	1579
2020-02-29	Jingzhou	Hubei	1579
2020-01-19	Qianjiang	Hubei	0
2020-01-20	Qianjiang	Hubei	0
2020-01-21	Qianjiang	Hubei	0
2020-01-22	Qianjiang	Hubei	0
2020-01-23	Qianjiang	Hubei	0
2020-01-24	Qianjiang	Hubei	0
2020-01-25	Qianjiang	Hubei	0
2020-01-26	Qianjiang	Hubei	9
2020-01-27	Qianjiang	Hubei	13
2020-01-28	Qianjiang	Hubei	16
2020-01-29	Qianjiang	Hubei	19
2020-01-30	Qianjiang	Hubei	21
2020-01-31	Qianjiang	Hubei	48
2020-02-01	Qianjiang	Hubei	59
2020-02-02	Qianjiang	Hubei	59
2020-02-03	Qianjiang	Hubei	76
2020-02-04	Qianjiang	Hubei	96
2020-02-05	Qianjiang	Hubei	118
2020-02-06	Qianjiang	Hubei	134
2020-02-07	Qianjiang	Hubei	144
2020-02-08	Qianjiang	Hubei	148
2020-02-09	Qianjiang	Hubei	153
2020-02-10	Qianjiang	Hubei	163
2020-02-11	Qianjiang	Hubei	163
2020-02-12	Qianjiang	Hubei	169
2020-02-13	Qianjiang	Hubei	172
2020-02-14	Qianjiang	Hubei	177
2020-02-15	Qianjiang	Hubei	180
2020-02-16	Qianjiang	Hubei	182
2020-02-17	Qianjiang	Hubei	185
2020-02-18	Qianjiang	Hubei	185
2020-02-19	Qianjiang	Hubei	185
2020-02-20	Qianjiang	Hubei	188
2020-02-21	Qianjiang	Hubei	189
2020-02-22	Qianjiang	Hubei	191
2020-02-23	Qianjiang	Hubei	194
2020-02-24	Qianjiang	Hubei	195
2020-02-25	Qianjiang	Hubei	196
2020-02-26	Qianjiang	Hubei	197
2020-02-27	Qianjiang	Hubei	198
2020-02-28	Qianjiang	Hubei	198
2020-02-29	Qianjiang	Hubei	198
2020-01-19	Shennongjia	Hubei	0
2020-01-20	Shennongjia	Hubei	0
2020-01-21	Shennongjia	Hubei	0
2020-01-22	Shennongjia	Hubei	0
2020-01-23	Shennongjia	Hubei	0
2020-01-24	Shennongjia	Hubei	0
2020-01-25	Shennongjia	Hubei	0
2020-01-26	Shennongjia	Hubei	0
2020-01-27	Shennongjia	Hubei	1
2020-01-28	Shennongjia	Hubei	3
2020-01-29	Shennongjia	Hubei	5
2020-01-30	Shennongjia	Hubei	7
2020-01-31	Shennongjia	Hubei	7
2020-02-01	Shennongjia	Hubei	7
2020-02-02	Shennongjia	Hubei	7
2020-02-03	Shennongjia	Hubei	10
2020-02-04	Shennongjia	Hubei	10
2020-02-05	Shennongjia	Hubei	10
2020-02-06	Shennongjia	Hubei	10
2020-02-07	Shennongjia	Hubei	10
2020-02-08	Shennongjia	Hubei	10
2020-02-09	Shennongjia	Hubei	10
2020-02-10	Shennongjia	Hubei	10
2020-02-11	Shennongjia	Hubei	10
2020-02-12	Shennongjia	Hubei	10
2020-02-13	Shennongjia	Hubei	10
2020-02-14	Shennongjia	Hubei	10
2020-02-15	Shennongjia	Hubei	10
2020-02-16	Shennongjia	Hubei	10
2020-02-17	Shennongjia	Hubei	10
2020-02-18	Shennongjia	Hubei	10
2020-02-19	Shennongjia	Hubei	10
2020-02-20	Shennongjia	Hubei	10
2020-02-21	Shennongjia	Hubei	11
2020-02-22	Shennongjia	Hubei	11
2020-02-23	Shennongjia	Hubei	11
2020-02-24	Shennongjia	Hubei	11
2020-02-25	Shennongjia	Hubei	11
2020-02-26	Shennongjia	Hubei	11
2020-02-27	Shennongjia	Hubei	11
2020-02-28	Shennongjia	Hubei	11
2020-02-29	Shennongjia	Hubei	11
2020-01-19	Shiyan	Hubei	0
2020-01-20	Shiyan	Hubei	0
2020-01-21	Shiyan	Hubei	0
2020-01-22	Shiyan	Hubei	0
2020-01-23	Shiyan	Hubei	1
2020-01-24	Shiyan	Hubei	5
2020-01-25	Shiyan	Hubei	20
2020-01-26	Shiyan	Hubei	40
2020-01-27	Shiyan	Hubei	65
2020-01-28	Shiyan	Hubei	88
2020-01-29	Shiyan	Hubei	119
2020-01-30	Shiyan	Hubei	150
2020-01-31	Shiyan	Hubei	177
2020-02-01	Shiyan	Hubei	212
2020-02-02	Shiyan	Hubei	257
2020-02-03	Shiyan	Hubei	292
2020-02-04	Shiyan	Hubei	319
2020-02-05	Shiyan	Hubei	354
2020-02-06	Shiyan	Hubei	398
2020-02-07	Shiyan	Hubei	441
2020-02-08	Shiyan	Hubei	470
2020-02-09	Shiyan	Hubei	484
2020-02-10	Shiyan	Hubei	508
2020-02-11	Shiyan	Hubei	539
2020-02-12	Shiyan	Hubei	562
2020-02-13	Shiyan	Hubei	586
2020-02-14	Shiyan	Hubei	597
2020-02-15	Shiyan	Hubei	602
2020-02-16	Shiyan	Hubei	612
2020-02-17	Shiyan	Hubei	626
2020-02-18	Shiyan	Hubei	638
2020-02-19	Shiyan	Hubei	643
2020-02-20	Shiyan	Hubei	656
2020-02-21	Shiyan	Hubei	659
2020-02-22	Shiyan	Hubei	667
2020-02-23	Shiyan	Hubei	669
2020-02-24	Shiyan	Hubei	671
2020-02-25	Shiyan	Hubei	671
2020-02-26	Shiyan	Hubei	671
2020-02-27	Shiyan	Hubei	671
2020-02-28	Shiyan	Hubei	671
2020-02-29	Shiyan	Hubei	672
2020-01-19	Suizhou	Hubei	0
2020-01-20	Suizhou	Hubei	0
2020-01-21	Suizhou	Hubei	0
2020-01-22	Suizhou	Hubei	0
2020-01-23	Suizhou	Hubei	0
2020-01-24	Suizhou	Hubei	5
2020-01-25	Suizhou	Hubei	36
2020-01-26	Suizhou	Hubei	52
2020-01-27	Suizhou	Hubei	70
2020-01-28	Suizhou	Hubei	116
2020-01-29	Suizhou	Hubei	143
2020-01-30	Suizhou	Hubei	228
2020-01-31	Suizhou	Hubei	304
2020-02-01	Suizhou	Hubei	384
2020-02-02	Suizhou	Hubei	458
2020-02-03	Suizhou	Hubei	643
2020-02-04	Suizhou	Hubei	708
2020-02-05	Suizhou	Hubei	838
2020-02-06	Suizhou	Hubei	919
2020-02-07	Suizhou	Hubei	957
2020-02-08	Suizhou	Hubei	988
2020-02-09	Suizhou	Hubei	1053
2020-02-10	Suizhou	Hubei	1099
2020-02-11	Suizhou	Hubei	1133
2020-02-12	Suizhou	Hubei	1164
2020-02-13	Suizhou	Hubei	1206
2020-02-14	Suizhou	Hubei	1232
2020-02-15	Suizhou	Hubei	1254
2020-02-16	Suizhou	Hubei	1267
2020-02-17	Suizhou	Hubei	1278
2020-02-18	Suizhou	Hubei	1280
2020-02-19	Suizhou	Hubei	1288
2020-02-20	Suizhou	Hubei	1292
2020-02-21	Suizhou	Hubei	1296
2020-02-22	Suizhou	Hubei	1300
2020-02-23	Suizhou	Hubei	1303
2020-02-24	Suizhou	Hubei	1305
2020-02-25	Suizhou	Hubei	1306
2020-02-26	Suizhou	Hubei	1307
2020-02-27	Suizhou	Hubei	1307
2020-02-28	Suizhou	Hubei	1307
2020-02-29	Suizhou	Hubei	1307
2020-01-19	Tianmen	Hubei	0
2020-01-20	Tianmen	Hubei	0
2020-01-21	Tianmen	Hubei	0
2020-01-22	Tianmen	Hubei	0
2020-01-23	Tianmen	Hubei	0
2020-01-24	Tianmen	Hubei	5
2020-01-25	Tianmen	Hubei	8
2020-01-26	Tianmen	Hubei	16
2020-01-27	Tianmen	Hubei	26
2020-01-28	Tianmen	Hubei	39
2020-01-29	Tianmen	Hubei	49
2020-01-30	Tianmen	Hubei	74
2020-01-31	Tianmen	Hubei	95
2020-02-01	Tianmen	Hubei	113
2020-02-02	Tianmen	Hubei	130
2020-02-03	Tianmen	Hubei	132
2020-02-04	Tianmen	Hubei	144
2020-02-05	Tianmen	Hubei	155
2020-02-06	Tianmen	Hubei	187
2020-02-07	Tianmen	Hubei	204
2020-02-08	Tianmen	Hubei	226
2020-02-09	Tianmen	Hubei	249
2020-02-10	Tianmen	Hubei	299
2020-02-11	Tianmen	Hubei	333
2020-02-12	Tianmen	Hubei	382
2020-02-13	Tianmen	Hubei	401
2020-02-14	Tianmen	Hubei	408
2020-02-15	Tianmen	Hubei	433
2020-02-16	Tianmen	Hubei	471
2020-02-17	Tianmen	Hubei	486
2020-02-18	Tianmen	Hubei	486
2020-02-19	Tianmen	Hubei	488
2020-02-20	Tianmen	Hubei	492
2020-02-21	Tianmen	Hubei	493
2020-02-22	Tianmen	Hubei	494
2020-02-23	Tianmen	Hubei	494
2020-02-24	Tianmen	Hubei	495
2020-02-25	Tianmen	Hubei	496
2020-02-26	Tianmen	Hubei	496
2020-02-27	Tianmen	Hubei	496
2020-02-28	Tianmen	Hubei	496
2020-02-29	Tianmen	Hubei	496
2020-01-19	Xiangyang	Hubei	0
2020-01-20	Xiangyang	Hubei	0
2020-01-21	Xiangyang	Hubei	0
2020-01-22	Xiangyang	Hubei	0
2020-01-23	Xiangyang	Hubei	0
2020-01-24	Xiangyang	Hubei	0
2020-01-25	Xiangyang	Hubei	2
2020-01-26	Xiangyang	Hubei	36
2020-01-27	Xiangyang	Hubei	70
2020-01-28	Xiangyang	Hubei	131
2020-01-29	Xiangyang	Hubei	163
2020-01-30	Xiangyang	Hubei	286
2020-01-31	Xiangyang	Hubei	347
2020-02-01	Xiangyang	Hubei	441
2020-02-02	Xiangyang	Hubei	550
2020-02-03	Xiangyang	Hubei	634
2020-02-04	Xiangyang	Hubei	739
2020-02-05	Xiangyang	Hubei	791
2020-02-06	Xiangyang	Hubei	842
2020-02-07	Xiangyang	Hubei	911
2020-02-08	Xiangyang	Hubei	992
2020-02-09	Xiangyang	Hubei	1023
2020-02-10	Xiangyang	Hubei	1067
2020-02-11	Xiangyang	Hubei	1092
2020-02-12	Xiangyang	Hubei	1105
2020-02-13	Xiangyang	Hubei	1115
2020-02-14	Xiangyang	Hubei	1128
2020-02-15	Xiangyang	Hubei	1144
2020-02-16	Xiangyang	Hubei	1155
2020-02-17	Xiangyang	Hubei	1163
2020-02-18	Xiangyang	Hubei	1165
2020-02-19	Xiangyang	Hubei	1168
2020-02-20	Xiangyang	Hubei	1171
2020-02-21	Xiangyang	Hubei	1173
2020-02-22	Xiangyang	Hubei	1173
2020-02-23	Xiangyang	Hubei	1174
2020-02-24	Xiangyang	Hubei	1175
2020-02-25	Xiangyang	Hubei	1175
2020-02-26	Xiangyang	Hubei	1175
2020-02-27	Xiangyang	Hubei	1175
2020-02-28	Xiangyang	Hubei	1175
2020-02-29	Xiangyang	Hubei	1175
2020-01-19	Xianning	Hubei	0
2020-01-20	Xianning	Hubei	0
2020-01-21	Xianning	Hubei	0
2020-01-22	Xianning	Hubei	0
2020-01-23	Xianning	Hubei	0
2020-01-24	Xianning	Hubei	0
2020-01-25	Xianning	Hubei	63
2020-01-26	Xianning	Hubei	92
2020-01-27	Xianning	Hubei	127
2020-01-28	Xianning	Hubei	158
2020-01-29	Xianning	Hubei	193
2020-01-30	Xianning	Hubei	245
2020-01-31	Xianning	Hubei	294
2020-02-01	Xianning	Hubei	352
2020-02-02	Xianning	Hubei	425
2020-02-03	Xianning	Hubei	508
2020-02-04	Xianning	Hubei	560
2020-02-05	Xianning	Hubei	581
2020-02-06	Xianning	Hubei	639
2020-02-07	Xianning	Hubei	688
2020-02-08	Xianning	Hubei	713
2020-02-09	Xianning	Hubei	734
2020-02-10	Xianning	Hubei	743
2020-02-11	Xianning	Hubei	760
2020-02-12	Xianning	Hubei	765
2020-02-13	Xianning	Hubei	787
2020-02-14	Xianning	Hubei	804
2020-02-15	Xianning	Hubei	816
2020-02-16	Xianning	Hubei	825
2020-02-17	Xianning	Hubei	832
2020-02-18	Xianning	Hubei	832
2020-02-19	Xianning	Hubei	834
2020-02-20	Xianning	Hubei	834
2020-02-21	Xianning	Hubei	836
2020-02-22	Xianning	Hubei	836
2020-02-23	Xianning	Hubei	836
2020-02-24	Xianning	Hubei	836
2020-02-25	Xianning	Hubei	836
2020-02-26	Xianning	Hubei	836
2020-02-27	Xianning	Hubei	836
2020-02-28	Xianning	Hubei	836
2020-02-29	Xianning	Hubei	836
2020-01-19	Xiantao	Hubei	0
2020-01-20	Xiantao	Hubei	0
2020-01-21	Xiantao	Hubei	0
2020-01-22	Xiantao	Hubei	0
2020-01-23	Xiantao	Hubei	2
2020-01-24	Xiantao	Hubei	10
2020-01-25	Xiantao	Hubei	11
2020-01-26	Xiantao	Hubei	12
2020-01-27	Xiantao	Hubei	27
2020-01-28	Xiantao	Hubei	32
2020-01-29	Xiantao	Hubei	55
2020-01-30	Xiantao	Hubei	90
2020-01-31	Xiantao	Hubei	97
2020-02-01	Xiantao	Hubei	140
2020-02-02	Xiantao	Hubei	169
2020-02-03	Xiantao	Hubei	188
2020-02-04	Xiantao	Hubei	226
2020-02-05	Xiantao	Hubei	266
2020-02-06	Xiantao	Hubei	308
2020-02-07	Xiantao	Hubei	361
2020-02-08	Xiantao	Hubei	381
2020-02-09	Xiantao	Hubei	418
2020-02-10	Xiantao	Hubei	440
2020-02-11	Xiantao	Hubei	462
2020-02-12	Xiantao	Hubei	480
2020-02-13	Xiantao	Hubei	500
2020-02-14	Xiantao	Hubei	514
2020-02-15	Xiantao	Hubei	523
2020-02-16	Xiantao	Hubei	531
2020-02-17	Xiantao	Hubei	544
2020-02-18	Xiantao	Hubei	562
2020-02-19	Xiantao	Hubei	567
2020-02-20	Xiantao	Hubei	568
2020-02-21	Xiantao	Hubei	571
2020-02-22	Xiantao	Hubei	571
2020-02-23	Xiantao	Hubei	573
2020-02-24	Xiantao	Hubei	575
2020-02-25	Xiantao	Hubei	575
2020-02-26	Xiantao	Hubei	575
2020-02-27	Xiantao	Hubei	575
2020-02-28	Xiantao	Hubei	575
2020-02-29	Xiantao	Hubei	575
2020-01-19	Xiaogan	Hubei	0
2020-01-20	Xiaogan	Hubei	0
2020-01-21	Xiaogan	Hubei	0
2020-01-22	Xiaogan	Hubei	0
2020-01-23	Xiaogan	Hubei	25
2020-01-24	Xiaogan	Hubei	29
2020-01-25	Xiaogan	Hubei	59
2020-01-26	Xiaogan	Hubei	106
2020-01-27	Xiaogan	Hubei	182
2020-01-28	Xiaogan	Hubei	287
2020-01-29	Xiaogan	Hubei	415
2020-01-30	Xiaogan	Hubei	564
2020-01-31	Xiaogan	Hubei	654
2020-02-01	Xiaogan	Hubei	784
2020-02-02	Xiaogan	Hubei	960
2020-02-03	Xiaogan	Hubei	1168
2020-02-04	Xiaogan	Hubei	1530
2020-02-05	Xiaogan	Hubei	1983
2020-02-06	Xiaogan	Hubei	2250
2020-02-07	Xiaogan	Hubei	2428
2020-02-08	Xiaogan	Hubei	2557
2020-02-09	Xiaogan	Hubei	2668
2020-02-10	Xiaogan	Hubei	2774
2020-02-11	Xiaogan	Hubei	2886
2020-02-12	Xiaogan	Hubei	2981
2020-02-13	Xiaogan	Hubei	3075
2020-02-14	Xiaogan	Hubei	3114
2020-02-15	Xiaogan	Hubei	3201
2020-02-16	Xiaogan	Hubei	3279
2020-02-17	Xiaogan	Hubei	3320
2020-02-18	Xiaogan	Hubei	3344
2020-02-19	Xiaogan	Hubei	3410
2020-02-20	Xiaogan	Hubei	3427
2020-02-21	Xiaogan	Hubei	3429
2020-02-22	Xiaogan	Hubei	3443
2020-02-23	Xiaogan	Hubei	3465
2020-02-24	Xiaogan	Hubei	3482
2020-02-25	Xiaogan	Hubei	3501
2020-02-26	Xiaogan	Hubei	3516
2020-02-27	Xiaogan	Hubei	3517
2020-02-28	Xiaogan	Hubei	3518
2020-02-29	Xiaogan	Hubei	3518
2020-01-19	Yichang	Hubei	0
2020-01-20	Yichang	Hubei	0
2020-01-21	Yichang	Hubei	0
2020-01-22	Yichang	Hubei	0
2020-01-23	Yichang	Hubei	2
2020-01-24	Yichang	Hubei	2
2020-01-25	Yichang	Hubei	24
2020-01-26	Yichang	Hubei	35
2020-01-27	Yichang	Hubei	55
2020-01-28	Yichang	Hubei	68
2020-01-29	Yichang	Hubei	123
2020-01-30	Yichang	Hubei	176
2020-01-31	Yichang	Hubei	292
2020-02-01	Yichang	Hubei	372
2020-02-02	Yichang	Hubei	415
2020-02-03	Yichang	Hubei	478
2020-02-04	Yichang	Hubei	529
2020-02-05	Yichang	Hubei	598
2020-02-06	Yichang	Hubei	646
2020-02-07	Yichang	Hubei	671
2020-02-08	Yichang	Hubei	754
2020-02-09	Yichang	Hubei	796
2020-02-10	Yichang	Hubei	820
2020-02-11	Yichang	Hubei	833
2020-02-12	Yichang	Hubei	864
2020-02-13	Yichang	Hubei	880
2020-02-14	Yichang	Hubei	895
2020-02-15	Yichang	Hubei	895
2020-02-16	Yichang	Hubei	895
2020-02-17	Yichang	Hubei	904
2020-02-18	Yichang	Hubei	907
2020-02-19	Yichang	Hubei	910
2020-02-20	Yichang	Hubei	914
2020-02-21	Yichang	Hubei	914
2020-02-22	Yichang	Hubei	917
2020-02-23	Yichang	Hubei	924
2020-02-24	Yichang	Hubei	926
2020-02-25	Yichang	Hubei	927
2020-02-26	Yichang	Hubei	929
2020-02-27	Yichang	Hubei	931
2020-02-28	Yichang	Hubei	931
2020-02-29	Yichang	Hubei	931
2020-01-19	Anhui	Non-Hubei	0
2020-01-20	Anhui	Non-Hubei	0
2020-01-21	Anhui	Non-Hubei	0
2020-01-22	Anhui	Non-Hubei	1
2020-01-23	Anhui	Non-Hubei	15
2020-01-24	Anhui	Non-Hubei	39
2020-01-25	Anhui	Non-Hubei	60
2020-01-26	Anhui	Non-Hubei	70
2020-01-27	Anhui	Non-Hubei	106
2020-01-28	Anhui	Non-Hubei	152
2020-01-29	Anhui	Non-Hubei	200
2020-01-30	Anhui	Non-Hubei	237
2020-01-31	Anhui	Non-Hubei	297
2020-02-01	Anhui	Non-Hubei	340
2020-02-02	Anhui	Non-Hubei	408
2020-02-03	Anhui	Non-Hubei	480
2020-02-04	Anhui	Non-Hubei	530
2020-02-05	Anhui	Non-Hubei	591
2020-02-06	Anhui	Non-Hubei	665
2020-02-07	Anhui	Non-Hubei	733
2020-02-08	Anhui	Non-Hubei	779
2020-02-09	Anhui	Non-Hubei	830
2020-02-10	Anhui	Non-Hubei	860
2020-02-11	Anhui	Non-Hubei	889
2020-02-12	Anhui	Non-Hubei	910
2020-02-13	Anhui	Non-Hubei	934
2020-02-14	Anhui	Non-Hubei	950
2020-02-15	Anhui	Non-Hubei	962
2020-02-16	Anhui	Non-Hubei	973
2020-02-17	Anhui	Non-Hubei	982
2020-02-18	Anhui	Non-Hubei	986
2020-02-19	Anhui	Non-Hubei	987
2020-02-20	Anhui	Non-Hubei	988
2020-02-21	Anhui	Non-Hubei	989
2020-02-22	Anhui	Non-Hubei	989
2020-02-23	Anhui	Non-Hubei	989
2020-02-24	Anhui	Non-Hubei	989
2020-02-25	Anhui	Non-Hubei	989
2020-02-26	Anhui	Non-Hubei	989
2020-02-27	Anhui	Non-Hubei	990
2020-02-28	Anhui	Non-Hubei	990
2020-02-29	Anhui	Non-Hubei	990
2020-01-19	Beijing	Non-Hubei	2
2020-01-20	Beijing	Non-Hubei	5
2020-01-21	Beijing	Non-Hubei	10
2020-01-22	Beijing	Non-Hubei	14
2020-01-23	Beijing	Non-Hubei	26
2020-01-24	Beijing	Non-Hubei	36
2020-01-25	Beijing	Non-Hubei	51
2020-01-26	Beijing	Non-Hubei	68
2020-01-27	Beijing	Non-Hubei	80
2020-01-28	Beijing	Non-Hubei	91
2020-01-29	Beijing	Non-Hubei	111
2020-01-30	Beijing	Non-Hubei	132
2020-01-31	Beijing	Non-Hubei	156
2020-02-01	Beijing	Non-Hubei	183
2020-02-02	Beijing	Non-Hubei	212
2020-02-03	Beijing	Non-Hubei	228
2020-02-04	Beijing	Non-Hubei	253
2020-02-05	Beijing	Non-Hubei	274
2020-02-06	Beijing	Non-Hubei	297
2020-02-07	Beijing	Non-Hubei	315
2020-02-08	Beijing	Non-Hubei	326
2020-02-09	Beijing	Non-Hubei	337
2020-02-10	Beijing	Non-Hubei	342
2020-02-11	Beijing	Non-Hubei	352
2020-02-12	Beijing	Non-Hubei	366
2020-02-13	Beijing	Non-Hubei	372
2020-02-14	Beijing	Non-Hubei	375
2020-02-15	Beijing	Non-Hubei	380
2020-02-16	Beijing	Non-Hubei	381
2020-02-17	Beijing	Non-Hubei	387
2020-02-18	Beijing	Non-Hubei	393
2020-02-19	Beijing	Non-Hubei	395
2020-02-20	Beijing	Non-Hubei	396
2020-02-21	Beijing	Non-Hubei	399
2020-02-22	Beijing	Non-Hubei	399
2020-02-23	Beijing	Non-Hubei	399
2020-02-24	Beijing	Non-Hubei	400
2020-02-25	Beijing	Non-Hubei	400
2020-02-26	Beijing	Non-Hubei	410
2020-02-27	Beijing	Non-Hubei	410
2020-02-28	Beijing	Non-Hubei	411
2020-02-29	Beijing	Non-Hubei	413
2020-01-19	Chongqing	Non-Hubei	0
2020-01-20	Chongqing	Non-Hubei	0
2020-01-21	Chongqing	Non-Hubei	5
2020-01-22	Chongqing	Non-Hubei	9
2020-01-23	Chongqing	Non-Hubei	27
2020-01-24	Chongqing	Non-Hubei	57
2020-01-25	Chongqing	Non-Hubei	75
2020-01-26	Chongqing	Non-Hubei	110
2020-01-27	Chongqing	Non-Hubei	132
2020-01-28	Chongqing	Non-Hubei	147
2020-01-29	Chongqing	Non-Hubei	165
2020-01-30	Chongqing	Non-Hubei	206
2020-01-31	Chongqing	Non-Hubei	238
2020-02-01	Chongqing	Non-Hubei	262
2020-02-02	Chongqing	Non-Hubei	300
2020-02-03	Chongqing	Non-Hubei	337
2020-02-04	Chongqing	Non-Hubei	366
2020-02-05	Chongqing	Non-Hubei	389
2020-02-06	Chongqing	Non-Hubei	411
2020-02-07	Chongqing	Non-Hubei	426
2020-02-08	Chongqing	Non-Hubei	446
2020-02-09	Chongqing	Non-Hubei	468
2020-02-10	Chongqing	Non-Hubei	486
2020-02-11	Chongqing	Non-Hubei	505
2020-02-12	Chongqing	Non-Hubei	525
2020-02-13	Chongqing	Non-Hubei	529
2020-02-14	Chongqing	Non-Hubei	537
2020-02-15	Chongqing	Non-Hubei	544
2020-02-16	Chongqing	Non-Hubei	551
2020-02-17	Chongqing	Non-Hubei	553
2020-02-18	Chongqing	Non-Hubei	555
2020-02-19	Chongqing	Non-Hubei	560
2020-02-20	Chongqing	Non-Hubei	567
2020-02-21	Chongqing	Non-Hubei	572
2020-02-22	Chongqing	Non-Hubei	573
2020-02-23	Chongqing	Non-Hubei	575
2020-02-24	Chongqing	Non-Hubei	576
2020-02-25	Chongqing	Non-Hubei	576
2020-02-26	Chongqing	Non-Hubei	576
2020-02-27	Chongqing	Non-Hubei	576
2020-02-28	Chongqing	Non-Hubei	576
2020-02-29	Chongqing	Non-Hubei	576
2020-01-19	Fujian	Non-Hubei	0
2020-01-20	Fujian	Non-Hubei	0
2020-01-21	Fujian	Non-Hubei	0
2020-01-22	Fujian	Non-Hubei	1
2020-01-23	Fujian	Non-Hubei	5
2020-01-24	Fujian	Non-Hubei	10
2020-01-25	Fujian	Non-Hubei	18
2020-01-26	Fujian	Non-Hubei	35
2020-01-27	Fujian	Non-Hubei	59
2020-01-28	Fujian	Non-Hubei	82
2020-01-29	Fujian	Non-Hubei	101
2020-01-30	Fujian	Non-Hubei	120
2020-01-31	Fujian	Non-Hubei	144
2020-02-01	Fujian	Non-Hubei	159
2020-02-02	Fujian	Non-Hubei	179
2020-02-03	Fujian	Non-Hubei	194
2020-02-04	Fujian	Non-Hubei	205
2020-02-05	Fujian	Non-Hubei	215
2020-02-06	Fujian	Non-Hubei	224
2020-02-07	Fujian	Non-Hubei	239
2020-02-08	Fujian	Non-Hubei	250
2020-02-09	Fujian	Non-Hubei	261
2020-02-10	Fujian	Non-Hubei	267
2020-02-11	Fujian	Non-Hubei	272
2020-02-12	Fujian	Non-Hubei	279
2020-02-13	Fujian	Non-Hubei	281
2020-02-14	Fujian	Non-Hubei	285
2020-02-15	Fujian	Non-Hubei	287
2020-02-16	Fujian	Non-Hubei	290
2020-02-17	Fujian	Non-Hubei	292
2020-02-18	Fujian	Non-Hubei	293
2020-02-19	Fujian	Non-Hubei	293
2020-02-20	Fujian	Non-Hubei	293
2020-02-21	Fujian	Non-Hubei	293
2020-02-22	Fujian	Non-Hubei	293
2020-02-23	Fujian	Non-Hubei	293
2020-02-24	Fujian	Non-Hubei	294
2020-02-25	Fujian	Non-Hubei	294
2020-02-26	Fujian	Non-Hubei	296
2020-02-27	Fujian	Non-Hubei	296
2020-02-28	Fujian	Non-Hubei	296
2020-02-29	Fujian	Non-Hubei	296
2020-01-19	Gansu	Non-Hubei	0
2020-01-20	Gansu	Non-Hubei	0
2020-01-21	Gansu	Non-Hubei	0
2020-01-22	Gansu	Non-Hubei	0
2020-01-23	Gansu	Non-Hubei	2
2020-01-24	Gansu	Non-Hubei	4
2020-01-25	Gansu	Non-Hubei	7
2020-01-26	Gansu	Non-Hubei	14
2020-01-27	Gansu	Non-Hubei	19
2020-01-28	Gansu	Non-Hubei	24
2020-01-29	Gansu	Non-Hubei	26
2020-01-30	Gansu	Non-Hubei	29
2020-01-31	Gansu	Non-Hubei	35
2020-02-01	Gansu	Non-Hubei	40
2020-02-02	Gansu	Non-Hubei	51
2020-02-03	Gansu	Non-Hubei	56
2020-02-04	Gansu	Non-Hubei	57
2020-02-05	Gansu	Non-Hubei	62
2020-02-06	Gansu	Non-Hubei	70
2020-02-07	Gansu	Non-Hubei	71
2020-02-08	Gansu	Non-Hubei	79
2020-02-09	Gansu	Non-Hubei	85
2020-02-10	Gansu	Non-Hubei	86
2020-02-11	Gansu	Non-Hubei	86
2020-02-12	Gansu	Non-Hubei	87
2020-02-13	Gansu	Non-Hubei	90
2020-02-14	Gansu	Non-Hubei	90
2020-02-15	Gansu	Non-Hubei	90
2020-02-16	Gansu	Non-Hubei	91
2020-02-17	Gansu	Non-Hubei	91
2020-02-18	Gansu	Non-Hubei	91
2020-02-19	Gansu	Non-Hubei	91
2020-02-20	Gansu	Non-Hubei	91
2020-02-21	Gansu	Non-Hubei	91
2020-02-22	Gansu	Non-Hubei	91
2020-02-23	Gansu	Non-Hubei	91
2020-02-24	Gansu	Non-Hubei	91
2020-02-25	Gansu	Non-Hubei	91
2020-02-26	Gansu	Non-Hubei	91
2020-02-27	Gansu	Non-Hubei	91
2020-02-28	Gansu	Non-Hubei	91
2020-02-29	Gansu	Non-Hubei	91
2020-01-19	Guangdong	Non-Hubei	1
2020-01-20	Guangdong	Non-Hubei	14
2020-01-21	Guangdong	Non-Hubei	26
2020-01-22	Guangdong	Non-Hubei	32
2020-01-23	Guangdong	Non-Hubei	53
2020-01-24	Guangdong	Non-Hubei	78
2020-01-25	Guangdong	Non-Hubei	98
2020-01-26	Guangdong	Non-Hubei	146
2020-01-27	Guangdong	Non-Hubei	188
2020-01-28	Guangdong	Non-Hubei	241
2020-01-29	Guangdong	Non-Hubei	311
2020-01-30	Guangdong	Non-Hubei	393
2020-01-31	Guangdong	Non-Hubei	520
2020-02-01	Guangdong	Non-Hubei	604
2020-02-02	Guangdong	Non-Hubei	683
2020-02-03	Guangdong	Non-Hubei	797
2020-02-04	Guangdong	Non-Hubei	870
2020-02-05	Guangdong	Non-Hubei	944
2020-02-06	Guangdong	Non-Hubei	1018
2020-02-07	Guangdong	Non-Hubei	1075
2020-02-08	Guangdong	Non-Hubei	1120
2020-02-09	Guangdong	Non-Hubei	1151
2020-02-10	Guangdong	Non-Hubei	1177
2020-02-11	Guangdong	Non-Hubei	1219
2020-02-12	Guangdong	Non-Hubei	1241
2020-02-13	Guangdong	Non-Hubei	1261
2020-02-14	Guangdong	Non-Hubei	1294
2020-02-15	Guangdong	Non-Hubei	1316
2020-02-16	Guangdong	Non-Hubei	1322
2020-02-17	Guangdong	Non-Hubei	1328
2020-02-18	Guangdong	Non-Hubei	1331
2020-02-19	Guangdong	Non-Hubei	1332
2020-02-20	Guangdong	Non-Hubei	1333
2020-02-21	Guangdong	Non-Hubei	1339
2020-02-22	Guangdong	Non-Hubei	1342
2020-02-23	Guangdong	Non-Hubei	1345
2020-02-24	Guangdong	Non-Hubei	1347
2020-02-25	Guangdong	Non-Hubei	1347
2020-02-26	Guangdong	Non-Hubei	1347
2020-02-27	Guangdong	Non-Hubei	1348
2020-02-28	Guangdong	Non-Hubei	1349
2020-02-29	Guangdong	Non-Hubei	1349
2020-01-19	Guangxi	Non-Hubei	0
2020-01-20	Guangxi	Non-Hubei	0
2020-01-21	Guangxi	Non-Hubei	0
2020-01-22	Guangxi	Non-Hubei	5
2020-01-23	Guangxi	Non-Hubei	13
2020-01-24	Guangxi	Non-Hubei	23
2020-01-25	Guangxi	Non-Hubei	33
2020-01-26	Guangxi	Non-Hubei	46
2020-01-27	Guangxi	Non-Hubei	51
2020-01-28	Guangxi	Non-Hubei	58
2020-01-29	Guangxi	Non-Hubei	78
2020-01-30	Guangxi	Non-Hubei	87
2020-01-31	Guangxi	Non-Hubei	100
2020-02-01	Guangxi	Non-Hubei	111
2020-02-02	Guangxi	Non-Hubei	127
2020-02-03	Guangxi	Non-Hubei	139
2020-02-04	Guangxi	Non-Hubei	150
2020-02-05	Guangxi	Non-Hubei	168
2020-02-06	Guangxi	Non-Hubei	172
2020-02-07	Guangxi	Non-Hubei	183
2020-02-08	Guangxi	Non-Hubei	195
2020-02-09	Guangxi	Non-Hubei	210
2020-02-10	Guangxi	Non-Hubei	215
2020-02-11	Guangxi	Non-Hubei	222
2020-02-12	Guangxi	Non-Hubei	222
2020-02-13	Guangxi	Non-Hubei	226
2020-02-14	Guangxi	Non-Hubei	235
2020-02-15	Guangxi	Non-Hubei	237
2020-02-16	Guangxi	Non-Hubei	238
2020-02-17	Guangxi	Non-Hubei	242
2020-02-18	Guangxi	Non-Hubei	244
2020-02-19	Guangxi	Non-Hubei	245
2020-02-20	Guangxi	Non-Hubei	246
2020-02-21	Guangxi	Non-Hubei	249
2020-02-22	Guangxi	Non-Hubei	249
2020-02-23	Guangxi	Non-Hubei	251
2020-02-24	Guangxi	Non-Hubei	252
2020-02-25	Guangxi	Non-Hubei	252
2020-02-26	Guangxi	Non-Hubei	252
2020-02-27	Guangxi	Non-Hubei	252
2020-02-28	Guangxi	Non-Hubei	252
2020-02-29	Guangxi	Non-Hubei	252
2020-01-19	Guizhou	Non-Hubei	0
2020-01-20	Guizhou	Non-Hubei	0
2020-01-21	Guizhou	Non-Hubei	0
2020-01-22	Guizhou	Non-Hubei	3
2020-01-23	Guizhou	Non-Hubei	3
2020-01-24	Guizhou	Non-Hubei	4
2020-01-25	Guizhou	Non-Hubei	5
2020-01-26	Guizhou	Non-Hubei	7
2020-01-27	Guizhou	Non-Hubei	9
2020-01-28	Guizhou	Non-Hubei	9
2020-01-29	Guizhou	Non-Hubei	12
2020-01-30	Guizhou	Non-Hubei	15
2020-01-31	Guizhou	Non-Hubei	29
2020-02-01	Guizhou	Non-Hubei	38
2020-02-02	Guizhou	Non-Hubei	46
2020-02-03	Guizhou	Non-Hubei	56
2020-02-04	Guizhou	Non-Hubei	64
2020-02-05	Guizhou	Non-Hubei	69
2020-02-06	Guizhou	Non-Hubei	77
2020-02-07	Guizhou	Non-Hubei	89
2020-02-08	Guizhou	Non-Hubei	96
2020-02-09	Guizhou	Non-Hubei	109
2020-02-10	Guizhou	Non-Hubei	118
2020-02-11	Guizhou	Non-Hubei	131
2020-02-12	Guizhou	Non-Hubei	135
2020-02-13	Guizhou	Non-Hubei	140
2020-02-14	Guizhou	Non-Hubei	143
2020-02-15	Guizhou	Non-Hubei	144
2020-02-16	Guizhou	Non-Hubei	146
2020-02-17	Guizhou	Non-Hubei	146
2020-02-18	Guizhou	Non-Hubei	146
2020-02-19	Guizhou	Non-Hubei	146
2020-02-20	Guizhou	Non-Hubei	146
2020-02-21	Guizhou	Non-Hubei	146
2020-02-22	Guizhou	Non-Hubei	146
2020-02-23	Guizhou	Non-Hubei	146
2020-02-24	Guizhou	Non-Hubei	146
2020-02-25	Guizhou	Non-Hubei	146
2020-02-26	Guizhou	Non-Hubei	146
2020-02-27	Guizhou	Non-Hubei	146
2020-02-28	Guizhou	Non-Hubei	146
2020-02-29	Guizhou	Non-Hubei	146
2020-01-19	Hainan	Non-Hubei	0
2020-01-20	Hainan	Non-Hubei	0
2020-01-21	Hainan	Non-Hubei	0
2020-01-22	Hainan	Non-Hubei	4
2020-01-23	Hainan	Non-Hubei	8
2020-01-24	Hainan	Non-Hubei	17
2020-01-25	Hainan	Non-Hubei	22
2020-01-26	Hainan	Non-Hubei	31
2020-01-27	Hainan	Non-Hubei	38
2020-01-28	Hainan	Non-Hubei	43
2020-01-29	Hainan	Non-Hubei	46
2020-01-30	Hainan	Non-Hubei	49
2020-01-31	Hainan	Non-Hubei	57
2020-02-01	Hainan	Non-Hubei	63
2020-02-02	Hainan	Non-Hubei	70
2020-02-03	Hainan	Non-Hubei	79
2020-02-04	Hainan	Non-Hubei	89
2020-02-05	Hainan	Non-Hubei	100
2020-02-06	Hainan	Non-Hubei	111
2020-02-07	Hainan	Non-Hubei	123
2020-02-08	Hainan	Non-Hubei	128
2020-02-09	Hainan	Non-Hubei	136
2020-02-10	Hainan	Non-Hubei	142
2020-02-11	Hainan	Non-Hubei	145
2020-02-12	Hainan	Non-Hubei	157
2020-02-13	Hainan	Non-Hubei	157
2020-02-14	Hainan	Non-Hubei	162
2020-02-15	Hainan	Non-Hubei	162
2020-02-16	Hainan	Non-Hubei	162
2020-02-17	Hainan	Non-Hubei	163
2020-02-18	Hainan	Non-Hubei	163
2020-02-19	Hainan	Non-Hubei	168
2020-02-20	Hainan	Non-Hubei	168
2020-02-21	Hainan	Non-Hubei	168
2020-02-22	Hainan	Non-Hubei	168
2020-02-23	Hainan	Non-Hubei	168
2020-02-24	Hainan	Non-Hubei	168
2020-02-25	Hainan	Non-Hubei	168
2020-02-26	Hainan	Non-Hubei	168
2020-02-27	Hainan	Non-Hubei	168
2020-02-28	Hainan	Non-Hubei	168
2020-02-29	Hainan	Non-Hubei	168
2020-01-19	Hebei	Non-Hubei	0
2020-01-20	Hebei	Non-Hubei	0
2020-01-21	Hebei	Non-Hubei	0
2020-01-22	Hebei	Non-Hubei	0
2020-01-23	Hebei	Non-Hubei	2
2020-01-24	Hebei	Non-Hubei	8
2020-01-25	Hebei	Non-Hubei	13
2020-01-26	Hebei	Non-Hubei	18
2020-01-27	Hebei	Non-Hubei	33
2020-01-28	Hebei	Non-Hubei	48
2020-01-29	Hebei	Non-Hubei	65
2020-01-30	Hebei	Non-Hubei	82
2020-01-31	Hebei	Non-Hubei	96
2020-02-01	Hebei	Non-Hubei	104
2020-02-02	Hebei	Non-Hubei	113
2020-02-03	Hebei	Non-Hubei	126
2020-02-04	Hebei	Non-Hubei	135
2020-02-05	Hebei	Non-Hubei	157
2020-02-06	Hebei	Non-Hubei	171
2020-02-07	Hebei	Non-Hubei	195
2020-02-08	Hebei	Non-Hubei	206
2020-02-09	Hebei	Non-Hubei	218
2020-02-10	Hebei	Non-Hubei	239
2020-02-11	Hebei	Non-Hubei	251
2020-02-12	Hebei	Non-Hubei	265
2020-02-13	Hebei	Non-Hubei	283
2020-02-14	Hebei	Non-Hubei	291
2020-02-15	Hebei	Non-Hubei	300
2020-02-16	Hebei	Non-Hubei	301
2020-02-17	Hebei	Non-Hubei	302
2020-02-18	Hebei	Non-Hubei	306
2020-02-19	Hebei	Non-Hubei	307
2020-02-20	Hebei	Non-Hubei	308
2020-02-21	Hebei	Non-Hubei	309
2020-02-22	Hebei	Non-Hubei	311
2020-02-23	Hebei	Non-Hubei	311
2020-02-24	Hebei	Non-Hubei	311
2020-02-25	Hebei	Non-Hubei	312
2020-02-26	Hebei	Non-Hubei	317
2020-02-27	Hebei	Non-Hubei	318
2020-02-28	Hebei	Non-Hubei	318
2020-02-29	Hebei	Non-Hubei	318
2020-01-19	Heilongjiang	Non-Hubei	0
2020-01-20	Heilongjiang	Non-Hubei	0
2020-01-21	Heilongjiang	Non-Hubei	0
2020-01-22	Heilongjiang	Non-Hubei	2
2020-01-23	Heilongjiang	Non-Hubei	4
2020-01-24	Heilongjiang	Non-Hubei	9
2020-01-25	Heilongjiang	Non-Hubei	15
2020-01-26	Heilongjiang	Non-Hubei	21
2020-01-27	Heilongjiang	Non-Hubei	30
2020-01-28	Heilongjiang	Non-Hubei	37
2020-01-29	Heilongjiang	Non-Hubei	43
2020-01-30	Heilongjiang	Non-Hubei	59
2020-01-31	Heilongjiang	Non-Hubei	80
2020-02-01	Heilongjiang	Non-Hubei	95
2020-02-02	Heilongjiang	Non-Hubei	118
2020-02-03	Heilongjiang	Non-Hubei	155
2020-02-04	Heilongjiang	Non-Hubei	190
2020-02-05	Heilongjiang	Non-Hubei	227
2020-02-06	Heilongjiang	Non-Hubei	277
2020-02-07	Heilongjiang	Non-Hubei	295
2020-02-08	Heilongjiang	Non-Hubei	307
2020-02-09	Heilongjiang	Non-Hubei	331
2020-02-10	Heilongjiang	Non-Hubei	360
2020-02-11	Heilongjiang	Non-Hubei	378
2020-02-12	Heilongjiang	Non-Hubei	395
2020-02-13	Heilongjiang	Non-Hubei	418
2020-02-14	Heilongjiang	Non-Hubei	425
2020-02-15	Heilongjiang	Non-Hubei	445
2020-02-16	Heilongjiang	Non-Hubei	457
2020-02-17	Heilongjiang	Non-Hubei	464
2020-02-18	Heilongjiang	Non-Hubei	470
2020-02-19	Heilongjiang	Non-Hubei	476
2020-02-20	Heilongjiang	Non-Hubei	479
2020-02-21	Heilongjiang	Non-Hubei	479
2020-02-22	Heilongjiang	Non-Hubei	480
2020-02-23	Heilongjiang	Non-Hubei	480
2020-02-24	Heilongjiang	Non-Hubei	480
2020-02-25	Heilongjiang	Non-Hubei	480
2020-02-26	Heilongjiang	Non-Hubei	480
2020-02-27	Heilongjiang	Non-Hubei	480
2020-02-28	Heilongjiang	Non-Hubei	480
2020-02-29	Heilongjiang	Non-Hubei	480
2020-01-19	Henan	Non-Hubei	0
2020-01-20	Henan	Non-Hubei	0
2020-01-21	Henan	Non-Hubei	1
2020-01-22	Henan	Non-Hubei	5
2020-01-23	Henan	Non-Hubei	9
2020-01-24	Henan	Non-Hubei	32
2020-01-25	Henan	Non-Hubei	83
2020-01-26	Henan	Non-Hubei	128
2020-01-27	Henan	Non-Hubei	168
2020-01-28	Henan	Non-Hubei	206
2020-01-29	Henan	Non-Hubei	278
2020-01-30	Henan	Non-Hubei	352
2020-01-31	Henan	Non-Hubei	422
2020-02-01	Henan	Non-Hubei	493
2020-02-02	Henan	Non-Hubei	566
2020-02-03	Henan	Non-Hubei	675
2020-02-04	Henan	Non-Hubei	764
2020-02-05	Henan	Non-Hubei	851
2020-02-06	Henan	Non-Hubei	914
2020-02-07	Henan	Non-Hubei	981
2020-02-08	Henan	Non-Hubei	1033
2020-02-09	Henan	Non-Hubei	1073
2020-02-10	Henan	Non-Hubei	1105
2020-02-11	Henan	Non-Hubei	1135
2020-02-12	Henan	Non-Hubei	1169
2020-02-13	Henan	Non-Hubei	1184
2020-02-14	Henan	Non-Hubei	1212
2020-02-15	Henan	Non-Hubei	1231
2020-02-16	Henan	Non-Hubei	1246
2020-02-17	Henan	Non-Hubei	1257
2020-02-18	Henan	Non-Hubei	1262
2020-02-19	Henan	Non-Hubei	1265
2020-02-20	Henan	Non-Hubei	1267
2020-02-21	Henan	Non-Hubei	1270
2020-02-22	Henan	Non-Hubei	1271
2020-02-23	Henan	Non-Hubei	1271
2020-02-24	Henan	Non-Hubei	1271
2020-02-25	Henan	Non-Hubei	1271
2020-02-26	Henan	Non-Hubei	1272
2020-02-27	Henan	Non-Hubei	1272
2020-02-28	Henan	Non-Hubei	1272
2020-02-29	Henan	Non-Hubei	1272
2020-01-19	Hunan	Non-Hubei	0
2020-01-20	Hunan	Non-Hubei	0
2020-01-21	Hunan	Non-Hubei	1
2020-01-22	Hunan	Non-Hubei	9
2020-01-23	Hunan	Non-Hubei	24
2020-01-24	Hunan	Non-Hubei	43
2020-01-25	Hunan	Non-Hubei	69
2020-01-26	Hunan	Non-Hubei	100
2020-01-27	Hunan	Non-Hubei	143
2020-01-28	Hunan	Non-Hubei	221
2020-01-29	Hunan	Non-Hubei	277
2020-01-30	Hunan	Non-Hubei	332
2020-01-31	Hunan	Non-Hubei	389
2020-02-01	Hunan	Non-Hubei	463
2020-02-02	Hunan	Non-Hubei	521
2020-02-03	Hunan	Non-Hubei	593
2020-02-04	Hunan	Non-Hubei	661
2020-02-05	Hunan	Non-Hubei	711
2020-02-06	Hunan	Non-Hubei	772
2020-02-07	Hunan	Non-Hubei	803
2020-02-08	Hunan	Non-Hubei	838
2020-02-09	Hunan	Non-Hubei	879
2020-02-10	Hunan	Non-Hubei	912
2020-02-11	Hunan	Non-Hubei	946
2020-02-12	Hunan	Non-Hubei	968
2020-02-13	Hunan	Non-Hubei	988
2020-02-14	Hunan	Non-Hubei	1001
2020-02-15	Hunan	Non-Hubei	1004
2020-02-16	Hunan	Non-Hubei	1006
2020-02-17	Hunan	Non-Hubei	1007
2020-02-18	Hunan	Non-Hubei	1008
2020-02-19	Hunan	Non-Hubei	1010
2020-02-20	Hunan	Non-Hubei	1011
2020-02-21	Hunan	Non-Hubei	1013
2020-02-22	Hunan	Non-Hubei	1016
2020-02-23	Hunan	Non-Hubei	1016
2020-02-24	Hunan	Non-Hubei	1016
2020-02-25	Hunan	Non-Hubei	1016
2020-02-26	Hunan	Non-Hubei	1017
2020-02-27	Hunan	Non-Hubei	1017
2020-02-28	Hunan	Non-Hubei	1018
2020-02-29	Hunan	Non-Hubei	1018
2020-01-19	Inner Mongolia	Non-Hubei	0
2020-01-20	Inner Mongolia	Non-Hubei	0
2020-01-21	Inner Mongolia	Non-Hubei	0
2020-01-22	Inner Mongolia	Non-Hubei	0
2020-01-23	Inner Mongolia	Non-Hubei	1
2020-01-24	Inner Mongolia	Non-Hubei	2
2020-01-25	Inner Mongolia	Non-Hubei	7
2020-01-26	Inner Mongolia	Non-Hubei	11
2020-01-27	Inner Mongolia	Non-Hubei	13
2020-01-28	Inner Mongolia	Non-Hubei	16
2020-01-29	Inner Mongolia	Non-Hubei	18
2020-01-30	Inner Mongolia	Non-Hubei	20
2020-01-31	Inner Mongolia	Non-Hubei	23
2020-02-01	Inner Mongolia	Non-Hubei	26
2020-02-02	Inner Mongolia	Non-Hubei	33
2020-02-03	Inner Mongolia	Non-Hubei	37
2020-02-04	Inner Mongolia	Non-Hubei	42
2020-02-05	Inner Mongolia	Non-Hubei	46
2020-02-06	Inner Mongolia	Non-Hubei	49
2020-02-07	Inner Mongolia	Non-Hubei	50
2020-02-08	Inner Mongolia	Non-Hubei	54
2020-02-09	Inner Mongolia	Non-Hubei	58
2020-02-10	Inner Mongolia	Non-Hubei	58
2020-02-11	Inner Mongolia	Non-Hubei	60
2020-02-12	Inner Mongolia	Non-Hubei	61
2020-02-13	Inner Mongolia	Non-Hubei	63
2020-02-14	Inner Mongolia	Non-Hubei	68
2020-02-15	Inner Mongolia	Non-Hubei	70
2020-02-16	Inner Mongolia	Non-Hubei	72
2020-02-17	Inner Mongolia	Non-Hubei	73
2020-02-18	Inner Mongolia	Non-Hubei	75
2020-02-19	Inner Mongolia	Non-Hubei	75
2020-02-20	Inner Mongolia	Non-Hubei	75
2020-02-21	Inner Mongolia	Non-Hubei	75
2020-02-22	Inner Mongolia	Non-Hubei	75
2020-02-23	Inner Mongolia	Non-Hubei	75
2020-02-24	Inner Mongolia	Non-Hubei	75
2020-02-25	Inner Mongolia	Non-Hubei	75
2020-02-26	Inner Mongolia	Non-Hubei	75
2020-02-27	Inner Mongolia	Non-Hubei	75
2020-02-28	Inner Mongolia	Non-Hubei	75
2020-02-29	Inner Mongolia	Non-Hubei	75
2020-01-19	Jiangsu	Non-Hubei	0
2020-01-20	Jiangsu	Non-Hubei	0
2020-01-21	Jiangsu	Non-Hubei	0
2020-01-22	Jiangsu	Non-Hubei	1
2020-01-23	Jiangsu	Non-Hubei	9
2020-01-24	Jiangsu	Non-Hubei	18
2020-01-25	Jiangsu	Non-Hubei	31
2020-01-26	Jiangsu	Non-Hubei	47
2020-01-27	Jiangsu	Non-Hubei	70
2020-01-28	Jiangsu	Non-Hubei	99
2020-01-29	Jiangsu	Non-Hubei	129
2020-01-30	Jiangsu	Non-Hubei	168
2020-01-31	Jiangsu	Non-Hubei	202
2020-02-01	Jiangsu	Non-Hubei	236
2020-02-02	Jiangsu	Non-Hubei	271
2020-02-03	Jiangsu	Non-Hubei	308
2020-02-04	Jiangsu	Non-Hubei	341
2020-02-05	Jiangsu	Non-Hubei	373
2020-02-06	Jiangsu	Non-Hubei	408
2020-02-07	Jiangsu	Non-Hubei	439
2020-02-08	Jiangsu	Non-Hubei	468
2020-02-09	Jiangsu	Non-Hubei	492
2020-02-10	Jiangsu	Non-Hubei	515
2020-02-11	Jiangsu	Non-Hubei	543
2020-02-12	Jiangsu	Non-Hubei	570
2020-02-13	Jiangsu	Non-Hubei	593
2020-02-14	Jiangsu	Non-Hubei	604
2020-02-15	Jiangsu	Non-Hubei	617
2020-02-16	Jiangsu	Non-Hubei	626
2020-02-17	Jiangsu	Non-Hubei	629
2020-02-18	Jiangsu	Non-Hubei	631
2020-02-19	Jiangsu	Non-Hubei	631
2020-02-20	Jiangsu	Non-Hubei	631
2020-02-21	Jiangsu	Non-Hubei	631
2020-02-22	Jiangsu	Non-Hubei	631
2020-02-23	Jiangsu	Non-Hubei	631
2020-02-24	Jiangsu	Non-Hubei	631
2020-02-25	Jiangsu	Non-Hubei	631
2020-02-26	Jiangsu	Non-Hubei	631
2020-02-27	Jiangsu	Non-Hubei	631
2020-02-28	Jiangsu	Non-Hubei	631
2020-02-29	Jiangsu	Non-Hubei	631
2020-01-19	Jiangxi	Non-Hubei	0
2020-01-20	Jiangxi	Non-Hubei	0
2020-01-21	Jiangxi	Non-Hubei	2
2020-01-22	Jiangxi	Non-Hubei	3
2020-01-23	Jiangxi	Non-Hubei	7
2020-01-24	Jiangxi	Non-Hubei	18
2020-01-25	Jiangxi	Non-Hubei	36
2020-01-26	Jiangxi	Non-Hubei	48
2020-01-27	Jiangxi	Non-Hubei	72
2020-01-28	Jiangxi	Non-Hubei	109
2020-01-29	Jiangxi	Non-Hubei	162
2020-01-30	Jiangxi	Non-Hubei	240
2020-01-31	Jiangxi	Non-Hubei	286
2020-02-01	Jiangxi	Non-Hubei	333
2020-02-02	Jiangxi	Non-Hubei	391
2020-02-03	Jiangxi	Non-Hubei	476
2020-02-04	Jiangxi	Non-Hubei	548
2020-02-05	Jiangxi	Non-Hubei	600
2020-02-06	Jiangxi	Non-Hubei	661
2020-02-07	Jiangxi	Non-Hubei	698
2020-02-08	Jiangxi	Non-Hubei	740
2020-02-09	Jiangxi	Non-Hubei	771
2020-02-10	Jiangxi	Non-Hubei	804
2020-02-11	Jiangxi	Non-Hubei	844
2020-02-12	Jiangxi	Non-Hubei	872
2020-02-13	Jiangxi	Non-Hubei	900
2020-02-14	Jiangxi	Non-Hubei	913
2020-02-15	Jiangxi	Non-Hubei	925
2020-02-16	Jiangxi	Non-Hubei	930
2020-02-17	Jiangxi	Non-Hubei	933
2020-02-18	Jiangxi	Non-Hubei	934
2020-02-19	Jiangxi	Non-Hubei	934
2020-02-20	Jiangxi	Non-Hubei	934
2020-02-21	Jiangxi	Non-Hubei	934
2020-02-22	Jiangxi	Non-Hubei	934
2020-02-23	Jiangxi	Non-Hubei	934
2020-02-24	Jiangxi	Non-Hubei	934
2020-02-25	Jiangxi	Non-Hubei	934
2020-02-26	Jiangxi	Non-Hubei	934
2020-02-27	Jiangxi	Non-Hubei	935
2020-02-28	Jiangxi	Non-Hubei	935
2020-02-29	Jiangxi	Non-Hubei	935
2020-01-19	Jilin	Non-Hubei	0
2020-01-20	Jilin	Non-Hubei	0
2020-01-21	Jilin	Non-Hubei	0
2020-01-22	Jilin	Non-Hubei	1
2020-01-23	Jilin	Non-Hubei	3
2020-01-24	Jilin	Non-Hubei	4
2020-01-25	Jilin	Non-Hubei	4
2020-01-26	Jilin	Non-Hubei	6
2020-01-27	Jilin	Non-Hubei	8
2020-01-28	Jilin	Non-Hubei	9
2020-01-29	Jilin	Non-Hubei	14
2020-01-30	Jilin	Non-Hubei	14
2020-01-31	Jilin	Non-Hubei	17
2020-02-01	Jilin	Non-Hubei	23
2020-02-02	Jilin	Non-Hubei	31
2020-02-03	Jilin	Non-Hubei	42
2020-02-04	Jilin	Non-Hubei	54
2020-02-05	Jilin	Non-Hubei	59
2020-02-06	Jilin	Non-Hubei	65
2020-02-07	Jilin	Non-Hubei	69
2020-02-08	Jilin	Non-Hubei	78
2020-02-09	Jilin	Non-Hubei	80
2020-02-10	Jilin	Non-Hubei	81
2020-02-11	Jilin	Non-Hubei	83
2020-02-12	Jilin	Non-Hubei	84
2020-02-13	Jilin	Non-Hubei	86
2020-02-14	Jilin	Non-Hubei	88
2020-02-15	Jilin	Non-Hubei	89
2020-02-16	Jilin	Non-Hubei	89
2020-02-17	Jilin	Non-Hubei	89
2020-02-18	Jilin	Non-Hubei	90
2020-02-19	Jilin	Non-Hubei	91
2020-02-20	Jilin	Non-Hubei	91
2020-02-21	Jilin	Non-Hubei	91
2020-02-22	Jilin	Non-Hubei	91
2020-02-23	Jilin	Non-Hubei	93
2020-02-24	Jilin	Non-Hubei	93
2020-02-25	Jilin	Non-Hubei	93
2020-02-26	Jilin	Non-Hubei	93
2020-02-27	Jilin	Non-Hubei	93
2020-02-28	Jilin	Non-Hubei	93
2020-02-29	Jilin	Non-Hubei	93
2020-01-19	Liaoning	Non-Hubei	0
2020-01-20	Liaoning	Non-Hubei	0
2020-01-21	Liaoning	Non-Hubei	0
2020-01-22	Liaoning	Non-Hubei	2
2020-01-23	Liaoning	Non-Hubei	4
2020-01-24	Liaoning	Non-Hubei	12
2020-01-25	Liaoning	Non-Hubei	17
2020-01-26	Liaoning	Non-Hubei	22
2020-01-27	Liaoning	Non-Hubei	27
2020-01-28	Liaoning	Non-Hubei	36
2020-01-29	Liaoning	Non-Hubei	39
2020-01-30	Liaoning	Non-Hubei	45
2020-01-31	Liaoning	Non-Hubei	60
2020-02-01	Liaoning	Non-Hubei	64
2020-02-02	Liaoning	Non-Hubei	70
2020-02-03	Liaoning	Non-Hubei	74
2020-02-04	Liaoning	Non-Hubei	81
2020-02-05	Liaoning	Non-Hubei	89
2020-02-06	Liaoning	Non-Hubei	94
2020-02-07	Liaoning	Non-Hubei	99
2020-02-08	Liaoning	Non-Hubei	105
2020-02-09	Liaoning	Non-Hubei	107
2020-02-10	Liaoning	Non-Hubei	108
2020-02-11	Liaoning	Non-Hubei	111
2020-02-12	Liaoning	Non-Hubei	116
2020-02-13	Liaoning	Non-Hubei	117
2020-02-14	Liaoning	Non-Hubei	119
2020-02-15	Liaoning	Non-Hubei	120
2020-02-16	Liaoning	Non-Hubei	121
2020-02-17	Liaoning	Non-Hubei	121
2020-02-18	Liaoning	Non-Hubei	121
2020-02-19	Liaoning	Non-Hubei	121
2020-02-20	Liaoning	Non-Hubei	121
2020-02-21	Liaoning	Non-Hubei	121
2020-02-22	Liaoning	Non-Hubei	121
2020-02-23	Liaoning	Non-Hubei	121
2020-02-24	Liaoning	Non-Hubei	121
2020-02-25	Liaoning	Non-Hubei	121
2020-02-26	Liaoning	Non-Hubei	121
2020-02-27	Liaoning	Non-Hubei	121
2020-02-28	Liaoning	Non-Hubei	121
2020-02-29	Liaoning	Non-Hubei	122
2020-01-19	Ningxia	Non-Hubei	0
2020-01-20	Ningxia	Non-Hubei	0
2020-01-21	Ningxia	Non-Hubei	0
2020-01-22	Ningxia	Non-Hubei	1
2020-01-23	Ningxia	Non-Hubei	2
2020-01-24	Ningxia	Non-Hubei	3
2020-01-25	Ningxia	Non-Hubei	4
2020-01-26	Ningxia	Non-Hubei	7
2020-01-27	Ningxia	Non-Hubei	11
2020-01-28	Ningxia	Non-Hubei	12
2020-01-29	Ningxia	Non-Hubei	17
2020-01-30	Ningxia	Non-Hubei	21
2020-01-31	Ningxia	Non-Hubei	26
2020-02-01	Ningxia	Non-Hubei	28
2020-02-02	Ningxia	Non-Hubei	31
2020-02-03	Ningxia	Non-Hubei	34
2020-02-04	Ningxia	Non-Hubei	34
2020-02-05	Ningxia	Non-Hubei	40
2020-02-06	Ningxia	Non-Hubei	43
2020-02-07	Ningxia	Non-Hubei	45
2020-02-08	Ningxia	Non-Hubei	45
2020-02-09	Ningxia	Non-Hubei	49
2020-02-10	Ningxia	Non-Hubei	53
2020-02-11	Ningxia	Non-Hubei	58
2020-02-12	Ningxia	Non-Hubei	64
2020-02-13	Ningxia	Non-Hubei	67
2020-02-14	Ningxia	Non-Hubei	70
2020-02-15	Ningxia	Non-Hubei	70
2020-02-16	Ningxia	Non-Hubei	70
2020-02-17	Ningxia	Non-Hubei	70
2020-02-18	Ningxia	Non-Hubei	71
2020-02-19	Ningxia	Non-Hubei	71
2020-02-20	Ningxia	Non-Hubei	71
2020-02-21	Ningxia	Non-Hubei	71
2020-02-22	Ningxia	Non-Hubei	71
2020-02-23	Ningxia	Non-Hubei	71
2020-02-24	Ningxia	Non-Hubei	71
2020-02-25	Ningxia	Non-Hubei	71
2020-02-26	Ningxia	Non-Hubei	72
2020-02-27	Ningxia	Non-Hubei	72
2020-02-28	Ningxia	Non-Hubei	73
2020-02-29	Ningxia	Non-Hubei	73
2020-01-19	Qinghai	Non-Hubei	0
2020-01-20	Qinghai	Non-Hubei	0
2020-01-21	Qinghai	Non-Hubei	0
2020-01-22	Qinghai	Non-Hubei	0
2020-01-23	Qinghai	Non-Hubei	0
2020-01-24	Qinghai	Non-Hubei	0
2020-01-25	Qinghai	Non-Hubei	1
2020-01-26	Qinghai	Non-Hubei	4
2020-01-27	Qinghai	Non-Hubei	6
2020-01-28	Qinghai	Non-Hubei	6
2020-01-29	Qinghai	Non-Hubei	6
2020-01-30	Qinghai	Non-Hubei	8
2020-01-31	Qinghai	Non-Hubei	8
2020-02-01	Qinghai	Non-Hubei	9
2020-02-02	Qinghai	Non-Hubei	13
2020-02-03	Qinghai	Non-Hubei	15
2020-02-04	Qinghai	Non-Hubei	17
2020-02-05	Qinghai	Non-Hubei	18
2020-02-06	Qinghai	Non-Hubei	18
2020-02-07	Qinghai	Non-Hubei	18
2020-02-08	Qinghai	Non-Hubei	18
2020-02-09	Qinghai	Non-Hubei	18
2020-02-10	Qinghai	Non-Hubei	18
2020-02-11	Qinghai	Non-Hubei	18
2020-02-12	Qinghai	Non-Hubei	18
2020-02-13	Qinghai	Non-Hubei	18
2020-02-14	Qinghai	Non-Hubei	18
2020-02-15	Qinghai	Non-Hubei	18
2020-02-16	Qinghai	Non-Hubei	18
2020-02-17	Qinghai	Non-Hubei	18
2020-02-18	Qinghai	Non-Hubei	18
2020-02-19	Qinghai	Non-Hubei	18
2020-02-20	Qinghai	Non-Hubei	18
2020-02-21	Qinghai	Non-Hubei	18
2020-02-22	Qinghai	Non-Hubei	18
2020-02-23	Qinghai	Non-Hubei	18
2020-02-24	Qinghai	Non-Hubei	18
2020-02-25	Qinghai	Non-Hubei	18
2020-02-26	Qinghai	Non-Hubei	18
2020-02-27	Qinghai	Non-Hubei	18
2020-02-28	Qinghai	Non-Hubei	18
2020-02-29	Qinghai	Non-Hubei	18
2020-01-19	Shaanxi	Non-Hubei	0
2020-01-20	Shaanxi	Non-Hubei	0
2020-01-21	Shaanxi	Non-Hubei	0
2020-01-22	Shaanxi	Non-Hubei	3
2020-01-23	Shaanxi	Non-Hubei	5
2020-01-24	Shaanxi	Non-Hubei	15
2020-01-25	Shaanxi	Non-Hubei	22
2020-01-26	Shaanxi	Non-Hubei	35
2020-01-27	Shaanxi	Non-Hubei	46
2020-01-28	Shaanxi	Non-Hubei	56
2020-01-29	Shaanxi	Non-Hubei	63
2020-01-30	Shaanxi	Non-Hubei	87
2020-01-31	Shaanxi	Non-Hubei	101
2020-02-01	Shaanxi	Non-Hubei	116
2020-02-02	Shaanxi	Non-Hubei	128
2020-02-03	Shaanxi	Non-Hubei	142
2020-02-04	Shaanxi	Non-Hubei	165
2020-02-05	Shaanxi	Non-Hubei	173
2020-02-06	Shaanxi	Non-Hubei	184
2020-02-07	Shaanxi	Non-Hubei	195
2020-02-08	Shaanxi	Non-Hubei	208
2020-02-09	Shaanxi	Non-Hubei	213
2020-02-10	Shaanxi	Non-Hubei	219
2020-02-11	Shaanxi	Non-Hubei	225
2020-02-12	Shaanxi	Non-Hubei	229
2020-02-13	Shaanxi	Non-Hubei	230
2020-02-14	Shaanxi	Non-Hubei	232
2020-02-15	Shaanxi	Non-Hubei	236
2020-02-16	Shaanxi	Non-Hubei	240
2020-02-17	Shaanxi	Non-Hubei	240
2020-02-18	Shaanxi	Non-Hubei	242
2020-02-19	Shaanxi	Non-Hubei	245
2020-02-20	Shaanxi	Non-Hubei	245
2020-02-21	Shaanxi	Non-Hubei	245
2020-02-22	Shaanxi	Non-Hubei	245
2020-02-23	Shaanxi	Non-Hubei	245
2020-02-24	Shaanxi	Non-Hubei	245
2020-02-25	Shaanxi	Non-Hubei	245
2020-02-26	Shaanxi	Non-Hubei	245
2020-02-27	Shaanxi	Non-Hubei	245
2020-02-28	Shaanxi	Non-Hubei	245
2020-02-29	Shaanxi	Non-Hubei	245
2020-01-19	Shandong	Non-Hubei	0
2020-01-20	Shandong	Non-Hubei	0
2020-01-21	Shandong	Non-Hubei	2
2020-01-22	Shandong	Non-Hubei	6
2020-01-23	Shandong	Non-Hubei	9
2020-01-24	Shandong	Non-Hubei	21
2020-01-25	Shandong	Non-Hubei	39
2020-01-26	Shandong	Non-Hubei	63
2020-01-27	Shandong	Non-Hubei	87
2020-01-28	Shandong	Non-Hubei	121
2020-01-29	Shandong	Non-Hubei	145
2020-01-30	Shandong	Non-Hubei	178
2020-01-31	Shandong	Non-Hubei	202
2020-02-01	Shandong	Non-Hubei	225
2020-02-02	Shandong	Non-Hubei	246
2020-02-03	Shandong	Non-Hubei	270
2020-02-04	Shandong	Non-Hubei	298
2020-02-05	Shandong	Non-Hubei	343
2020-02-06	Shandong	Non-Hubei	379
2020-02-07	Shandong	Non-Hubei	407
2020-02-08	Shandong	Non-Hubei	435
2020-02-09	Shandong	Non-Hubei	459
2020-02-10	Shandong	Non-Hubei	486
2020-02-11	Shandong	Non-Hubei	497
2020-02-12	Shandong	Non-Hubei	506
2020-02-13	Shandong	Non-Hubei	519
2020-02-14	Shandong	Non-Hubei	530
2020-02-15	Shandong	Non-Hubei	537
2020-02-16	Shandong	Non-Hubei	541
2020-02-17	Shandong	Non-Hubei	543
2020-02-18	Shandong	Non-Hubei	544
2020-02-19	Shandong	Non-Hubei	546
2020-02-20	Shandong	Non-Hubei	748
2020-02-21	Shandong	Non-Hubei	750
2020-02-22	Shandong	Non-Hubei	754
2020-02-23	Shandong	Non-Hubei	755
2020-02-24	Shandong	Non-Hubei	755
2020-02-25	Shandong	Non-Hubei	756
2020-02-26	Shandong	Non-Hubei	756
2020-02-27	Shandong	Non-Hubei	756
2020-02-28	Shandong	Non-Hubei	756
2020-02-29	Shandong	Non-Hubei	756
2020-01-19	Shanghai	Non-Hubei	0
2020-01-20	Shanghai	Non-Hubei	2
2020-01-21	Shanghai	Non-Hubei	9
2020-01-22	Shanghai	Non-Hubei	16
2020-01-23	Shanghai	Non-Hubei	20
2020-01-24	Shanghai	Non-Hubei	33
2020-01-25	Shanghai	Non-Hubei	40
2020-01-26	Shanghai	Non-Hubei	53
2020-01-27	Shanghai	Non-Hubei	66
2020-01-28	Shanghai	Non-Hubei	80
2020-01-29	Shanghai	Non-Hubei	101
2020-01-30	Shanghai	Non-Hubei	128
2020-01-31	Shanghai	Non-Hubei	153
2020-02-01	Shanghai	Non-Hubei	177
2020-02-02	Shanghai	Non-Hubei	193
2020-02-03	Shanghai	Non-Hubei	208
2020-02-04	Shanghai	Non-Hubei	233
2020-02-05	Shanghai	Non-Hubei	254
2020-02-06	Shanghai	Non-Hubei	269
2020-02-07	Shanghai	Non-Hubei	281
2020-02-08	Shanghai	Non-Hubei	292
2020-02-09	Shanghai	Non-Hubei	295
2020-02-10	Shanghai	Non-Hubei	302
2020-02-11	Shanghai	Non-Hubei	306
2020-02-12	Shanghai	Non-Hubei	313
2020-02-13	Shanghai	Non-Hubei	318
2020-02-14	Shanghai	Non-Hubei	326
2020-02-15	Shanghai	Non-Hubei	328
2020-02-16	Shanghai	Non-Hubei	331
2020-02-17	Shanghai	Non-Hubei	333
2020-02-18	Shanghai	Non-Hubei	333
2020-02-19	Shanghai	Non-Hubei	333
2020-02-20	Shanghai	Non-Hubei	334
2020-02-21	Shanghai	Non-Hubei	334
2020-02-22	Shanghai	Non-Hubei	335
2020-02-23	Shanghai	Non-Hubei	335
2020-02-24	Shanghai	Non-Hubei	335
2020-02-25	Shanghai	Non-Hubei	336
2020-02-26	Shanghai	Non-Hubei	337
2020-02-27	Shanghai	Non-Hubei	337
2020-02-28	Shanghai	Non-Hubei	337
2020-02-29	Shanghai	Non-Hubei	337
2020-01-19	Shanxi	Non-Hubei	0
2020-01-20	Shanxi	Non-Hubei	0
2020-01-21	Shanxi	Non-Hubei	0
2020-01-22	Shanxi	Non-Hubei	1
2020-01-23	Shanxi	Non-Hubei	1
2020-01-24	Shanxi	Non-Hubei	6
2020-01-25	Shanxi	Non-Hubei	9
2020-01-26	Shanxi	Non-Hubei	13
2020-01-27	Shanxi	Non-Hubei	20
2020-01-28	Shanxi	Non-Hubei	27
2020-01-29	Shanxi	Non-Hubei	35
2020-01-30	Shanxi	Non-Hubei	39
2020-01-31	Shanxi	Non-Hubei	47
2020-02-01	Shanxi	Non-Hubei	56
2020-02-02	Shanxi	Non-Hubei	66
2020-02-03	Shanxi	Non-Hubei	74
2020-02-04	Shanxi	Non-Hubei	81
2020-02-05	Shanxi	Non-Hubei	90
2020-02-06	Shanxi	Non-Hubei	96
2020-02-07	Shanxi	Non-Hubei	104
2020-02-08	Shanxi	Non-Hubei	115
2020-02-09	Shanxi	Non-Hubei	119
2020-02-10	Shanxi	Non-Hubei	122
2020-02-11	Shanxi	Non-Hubei	124
2020-02-12	Shanxi	Non-Hubei	126
2020-02-13	Shanxi	Non-Hubei	126
2020-02-14	Shanxi	Non-Hubei	127
2020-02-15	Shanxi	Non-Hubei	128
2020-02-16	Shanxi	Non-Hubei	129
2020-02-17	Shanxi	Non-Hubei	130
2020-02-18	Shanxi	Non-Hubei	131
2020-02-19	Shanxi	Non-Hubei	131
2020-02-20	Shanxi	Non-Hubei	132
2020-02-21	Shanxi	Non-Hubei	132
2020-02-22	Shanxi	Non-Hubei	132
2020-02-23	Shanxi	Non-Hubei	132
2020-02-24	Shanxi	Non-Hubei	133
2020-02-25	Shanxi	Non-Hubei	133
2020-02-26	Shanxi	Non-Hubei	133
2020-02-27	Shanxi	Non-Hubei	133
2020-02-28	Shanxi	Non-Hubei	133
2020-02-29	Shanxi	Non-Hubei	133
2020-01-19	Sichuan	Non-Hubei	0
2020-01-20	Sichuan	Non-Hubei	0
2020-01-21	Sichuan	Non-Hubei	2
2020-01-22	Sichuan	Non-Hubei	8
2020-01-23	Sichuan	Non-Hubei	15
2020-01-24	Sichuan	Non-Hubei	28
2020-01-25	Sichuan	Non-Hubei	44
2020-01-26	Sichuan	Non-Hubei	69
2020-01-27	Sichuan	Non-Hubei	90
2020-01-28	Sichuan	Non-Hubei	108
2020-01-29	Sichuan	Non-Hubei	142
2020-01-30	Sichuan	Non-Hubei	177
2020-01-31	Sichuan	Non-Hubei	207
2020-02-01	Sichuan	Non-Hubei	231
2020-02-02	Sichuan	Non-Hubei	254
2020-02-03	Sichuan	Non-Hubei	282
2020-02-04	Sichuan	Non-Hubei	301
2020-02-05	Sichuan	Non-Hubei	321
2020-02-06	Sichuan	Non-Hubei	344
2020-02-07	Sichuan	Non-Hubei	363
2020-02-08	Sichuan	Non-Hubei	386
2020-02-09	Sichuan	Non-Hubei	405
2020-02-10	Sichuan	Non-Hubei	417
2020-02-11	Sichuan	Non-Hubei	436
2020-02-12	Sichuan	Non-Hubei	451
2020-02-13	Sichuan	Non-Hubei	463
2020-02-14	Sichuan	Non-Hubei	470
2020-02-15	Sichuan	Non-Hubei	481
2020-02-16	Sichuan	Non-Hubei	495
2020-02-17	Sichuan	Non-Hubei	508
2020-02-18	Sichuan	Non-Hubei	514
2020-02-19	Sichuan	Non-Hubei	520
2020-02-20	Sichuan	Non-Hubei	525
2020-02-21	Sichuan	Non-Hubei	526
2020-02-22	Sichuan	Non-Hubei	526
2020-02-23	Sichuan	Non-Hubei	527
2020-02-24	Sichuan	Non-Hubei	529
2020-02-25	Sichuan	Non-Hubei	531
2020-02-26	Sichuan	Non-Hubei	534
2020-02-27	Sichuan	Non-Hubei	538
2020-02-28	Sichuan	Non-Hubei	538
2020-02-29	Sichuan	Non-Hubei	538
2020-01-19	Tianjin	Non-Hubei	0
2020-01-20	Tianjin	Non-Hubei	0
2020-01-21	Tianjin	Non-Hubei	2
2020-01-22	Tianjin	Non-Hubei	4
2020-01-23	Tianjin	Non-Hubei	5
2020-01-24	Tianjin	Non-Hubei	8
2020-01-25	Tianjin	Non-Hubei	10
2020-01-26	Tianjin	Non-Hubei	14
2020-01-27	Tianjin	Non-Hubei	23
2020-01-28	Tianjin	Non-Hubei	24
2020-01-29	Tianjin	Non-Hubei	27
2020-01-30	Tianjin	Non-Hubei	31
2020-01-31	Tianjin	Non-Hubei	32
2020-02-01	Tianjin	Non-Hubei	41
2020-02-02	Tianjin	Non-Hubei	48
2020-02-03	Tianjin	Non-Hubei	60
2020-02-04	Tianjin	Non-Hubei	67
2020-02-05	Tianjin	Non-Hubei	69
2020-02-06	Tianjin	Non-Hubei	79
2020-02-07	Tianjin	Non-Hubei	81
2020-02-08	Tianjin	Non-Hubei	88
2020-02-09	Tianjin	Non-Hubei	91
2020-02-10	Tianjin	Non-Hubei	95
2020-02-11	Tianjin	Non-Hubei	106
2020-02-12	Tianjin	Non-Hubei	112
2020-02-13	Tianjin	Non-Hubei	119
2020-02-14	Tianjin	Non-Hubei	120
2020-02-15	Tianjin	Non-Hubei	122
2020-02-16	Tianjin	Non-Hubei	124
2020-02-17	Tianjin	Non-Hubei	125
2020-02-18	Tianjin	Non-Hubei	128
2020-02-19	Tianjin	Non-Hubei	130
2020-02-20	Tianjin	Non-Hubei	131
2020-02-21	Tianjin	Non-Hubei	133
2020-02-22	Tianjin	Non-Hubei	135
2020-02-23	Tianjin	Non-Hubei	135
2020-02-24	Tianjin	Non-Hubei	135
2020-02-25	Tianjin	Non-Hubei	135
2020-02-26	Tianjin	Non-Hubei	135
2020-02-27	Tianjin	Non-Hubei	136
2020-02-28	Tianjin	Non-Hubei	136
2020-02-29	Tianjin	Non-Hubei	136
2020-01-19	Tibet	Non-Hubei	0
2020-01-20	Tibet	Non-Hubei	0
2020-01-21	Tibet	Non-Hubei	0
2020-01-22	Tibet	Non-Hubei	0
2020-01-23	Tibet	Non-Hubei	0
2020-01-24	Tibet	Non-Hubei	0
2020-01-25	Tibet	Non-Hubei	0
2020-01-26	Tibet	Non-Hubei	0
2020-01-27	Tibet	Non-Hubei	0
2020-01-28	Tibet	Non-Hubei	0
2020-01-29	Tibet	Non-Hubei	1
2020-01-30	Tibet	Non-Hubei	1
2020-01-31	Tibet	Non-Hubei	1
2020-02-01	Tibet	Non-Hubei	1
2020-02-02	Tibet	Non-Hubei	1
2020-02-03	Tibet	Non-Hubei	1
2020-02-04	Tibet	Non-Hubei	1
2020-02-05	Tibet	Non-Hubei	1
2020-02-06	Tibet	Non-Hubei	1
2020-02-07	Tibet	Non-Hubei	1
2020-02-08	Tibet	Non-Hubei	1
2020-02-09	Tibet	Non-Hubei	1
2020-02-10	Tibet	Non-Hubei	1
2020-02-11	Tibet	Non-Hubei	1
2020-02-12	Tibet	Non-Hubei	1
2020-02-13	Tibet	Non-Hubei	1
2020-02-14	Tibet	Non-Hubei	1
2020-02-15	Tibet	Non-Hubei	1
2020-02-16	Tibet	Non-Hubei	1
2020-02-17	Tibet	Non-Hubei	1
2020-02-18	Tibet	Non-Hubei	1
2020-02-19	Tibet	Non-Hubei	1
2020-02-20	Tibet	Non-Hubei	1
2020-02-21	Tibet	Non-Hubei	1
2020-02-22	Tibet	Non-Hubei	1
2020-02-23	Tibet	Non-Hubei	1
2020-02-24	Tibet	Non-Hubei	1
2020-02-25	Tibet	Non-Hubei	1
2020-02-26	Tibet	Non-Hubei	1
2020-02-27	Tibet	Non-Hubei	1
2020-02-28	Tibet	Non-Hubei	1
2020-02-29	Tibet	Non-Hubei	1
2020-01-19	Xinjiang	Non-Hubei	0
2020-01-20	Xinjiang	Non-Hubei	0
2020-01-21	Xinjiang	Non-Hubei	0
2020-01-22	Xinjiang	Non-Hubei	0
2020-01-23	Xinjiang	Non-Hubei	2
2020-01-24	Xinjiang	Non-Hubei	3
2020-01-25	Xinjiang	Non-Hubei	4
2020-01-26	Xinjiang	Non-Hubei	5
2020-01-27	Xinjiang	Non-Hubei	10
2020-01-28	Xinjiang	Non-Hubei	13
2020-01-29	Xinjiang	Non-Hubei	14
2020-01-30	Xinjiang	Non-Hubei	17
2020-01-31	Xinjiang	Non-Hubei	18
2020-02-01	Xinjiang	Non-Hubei	21
2020-02-02	Xinjiang	Non-Hubei	24
2020-02-03	Xinjiang	Non-Hubei	29
2020-02-04	Xinjiang	Non-Hubei	32
2020-02-05	Xinjiang	Non-Hubei	36
2020-02-06	Xinjiang	Non-Hubei	39
2020-02-07	Xinjiang	Non-Hubei	42
2020-02-08	Xinjiang	Non-Hubei	45
2020-02-09	Xinjiang	Non-Hubei	49
2020-02-10	Xinjiang	Non-Hubei	55
2020-02-11	Xinjiang	Non-Hubei	59
2020-02-12	Xinjiang	Non-Hubei	63
2020-02-13	Xinjiang	Non-Hubei	65
2020-02-14	Xinjiang	Non-Hubei	70
2020-02-15	Xinjiang	Non-Hubei	71
2020-02-16	Xinjiang	Non-Hubei	75
2020-02-17	Xinjiang	Non-Hubei	76
2020-02-18	Xinjiang	Non-Hubei	76
2020-02-19	Xinjiang	Non-Hubei	76
2020-02-20	Xinjiang	Non-Hubei	76
2020-02-21	Xinjiang	Non-Hubei	76
2020-02-22	Xinjiang	Non-Hubei	76
2020-02-23	Xinjiang	Non-Hubei	76
2020-02-24	Xinjiang	Non-Hubei	76
2020-02-25	Xinjiang	Non-Hubei	76
2020-02-26	Xinjiang	Non-Hubei	76
2020-02-27	Xinjiang	Non-Hubei	76
2020-02-28	Xinjiang	Non-Hubei	76
2020-02-29	Xinjiang	Non-Hubei	76
2020-01-19	Yunnan	Non-Hubei	0
2020-01-20	Yunnan	Non-Hubei	0
2020-01-21	Yunnan	Non-Hubei	1
2020-01-22	Yunnan	Non-Hubei	1
2020-01-23	Yunnan	Non-Hubei	2
2020-01-24	Yunnan	Non-Hubei	5
2020-01-25	Yunnan	Non-Hubei	11
2020-01-26	Yunnan	Non-Hubei	19
2020-01-27	Yunnan	Non-Hubei	26
2020-01-28	Yunnan	Non-Hubei	51
2020-01-29	Yunnan	Non-Hubei	70
2020-01-30	Yunnan	Non-Hubei	80
2020-01-31	Yunnan	Non-Hubei	91
2020-02-01	Yunnan	Non-Hubei	99
2020-02-02	Yunnan	Non-Hubei	109
2020-02-03	Yunnan	Non-Hubei	117
2020-02-04	Yunnan	Non-Hubei	122
2020-02-05	Yunnan	Non-Hubei	128
2020-02-06	Yunnan	Non-Hubei	135
2020-02-07	Yunnan	Non-Hubei	138
2020-02-08	Yunnan	Non-Hubei	140
2020-02-09	Yunnan	Non-Hubei	141
2020-02-10	Yunnan	Non-Hubei	149
2020-02-11	Yunnan	Non-Hubei	154
2020-02-12	Yunnan	Non-Hubei	155
2020-02-13	Yunnan	Non-Hubei	162
2020-02-14	Yunnan	Non-Hubei	168
2020-02-15	Yunnan	Non-Hubei	169
2020-02-16	Yunnan	Non-Hubei	171
2020-02-17	Yunnan	Non-Hubei	172
2020-02-18	Yunnan	Non-Hubei	173
2020-02-19	Yunnan	Non-Hubei	172
2020-02-20	Yunnan	Non-Hubei	174
2020-02-21	Yunnan	Non-Hubei	174
2020-02-22	Yunnan	Non-Hubei	174
2020-02-23	Yunnan	Non-Hubei	174
2020-02-24	Yunnan	Non-Hubei	174
2020-02-25	Yunnan	Non-Hubei	174
2020-02-26	Yunnan	Non-Hubei	174
2020-02-27	Yunnan	Non-Hubei	174
2020-02-28	Yunnan	Non-Hubei	174
2020-02-29	Yunnan	Non-Hubei	174
2020-01-19	Zhejiang	Non-Hubei	0
2020-01-20	Zhejiang	Non-Hubei	0
2020-01-21	Zhejiang	Non-Hubei	5
2020-01-22	Zhejiang	Non-Hubei	10
2020-01-23	Zhejiang	Non-Hubei	43
2020-01-24	Zhejiang	Non-Hubei	62
2020-01-25	Zhejiang	Non-Hubei	104
2020-01-26	Zhejiang	Non-Hubei	128
2020-01-27	Zhejiang	Non-Hubei	173
2020-01-28	Zhejiang	Non-Hubei	296
2020-01-29	Zhejiang	Non-Hubei	428
2020-01-30	Zhejiang	Non-Hubei	537
2020-01-31	Zhejiang	Non-Hubei	599
2020-02-01	Zhejiang	Non-Hubei	661
2020-02-02	Zhejiang	Non-Hubei	724
2020-02-03	Zhejiang	Non-Hubei	829
2020-02-04	Zhejiang	Non-Hubei	895
2020-02-05	Zhejiang	Non-Hubei	954
2020-02-06	Zhejiang	Non-Hubei	1006
2020-02-07	Zhejiang	Non-Hubei	1048
2020-02-08	Zhejiang	Non-Hubei	1075
2020-02-09	Zhejiang	Non-Hubei	1092
2020-02-10	Zhejiang	Non-Hubei	1117
2020-02-11	Zhejiang	Non-Hubei	1131
2020-02-12	Zhejiang	Non-Hubei	1145
2020-02-13	Zhejiang	Non-Hubei	1155
2020-02-14	Zhejiang	Non-Hubei	1162
2020-02-15	Zhejiang	Non-Hubei	1167
2020-02-16	Zhejiang	Non-Hubei	1171
2020-02-17	Zhejiang	Non-Hubei	1172
2020-02-18	Zhejiang	Non-Hubei	1173
2020-02-19	Zhejiang	Non-Hubei	1175
2020-02-20	Zhejiang	Non-Hubei	1203
2020-02-21	Zhejiang	Non-Hubei	1205
2020-02-22	Zhejiang	Non-Hubei	1205
2020-02-23	Zhejiang	Non-Hubei	1205
2020-02-24	Zhejiang	Non-Hubei	1205
2020-02-25	Zhejiang	Non-Hubei	1205
2020-02-26	Zhejiang	Non-Hubei	1205
2020-02-27	Zhejiang	Non-Hubei	1205
2020-02-28	Zhejiang	Non-Hubei	1205
2020-02-29	Zhejiang	Non-Hubei	1205
