# Supplementary material for: Evaluation of China’s Hubei control strategy for COVID-19 epidemic: an observational study
Source: BMC Infect Dis. 2021 Aug 16;21:820. doi: 10.1186/s12879-021-06502-z (PMC8366153; doi:10.1186/s12879-021-06502-z)
Supplement: Supplementary file 16 — Additional file 16. The original population and economic data. [file 12879_2021_6502_MOESM16_ESM.xlsx]

## Sheet: PopEcoData
The original population and economic data
Prefecture	Area	per capital GDP (RMB)	Population density (/km2)
Wuhan	Hubei	133989	1289
Huangshi	Hubei	64246	539
Shiyan	Hubei	51316	144
Yichang	Hubei	98267	196
Xiangyang	Hubei	76024	288
Ezhou	Hubei	93282	716
Jingmen	Hubei	63797	234
Xiaogan	Hubei	38880	552
Jingzhou	Hubei	37247	396
Huanggang	Hubei	32152	364
Xianning	Hubei	53569	258
Suizhou	Hubei	45617	230
Enshi	Hubei	25783	140
Xiantao	Hubei	70187	449
Qianjiang	Hubei	78238	482
Tianmen	Hubei	46463	485
Shennongjia	Hubei	37275	24
Guangdong	Non-Hubei	86412	630
Henan	Non-Hubei	50152	575
Zhejiang	Non-Hubei	98643	562
Anhui	Non-Hubei	47712	453
Hunan	Non-Hubei	52949	326
Jiangxi	Non-Hubei	47434	278
Jiangsu	Non-Hubei	115168	785
Chongqing	Non-Hubei	65933	377
Sichuan	Non-Hubei	48883	173
Shanghai	Non-Hubei	134982	3848
Beijing	Non-Hubei	140211	1282
Fujian	Non-Hubei	91197	325
Shandong	Non-Hubei	76267	653
Heilongjiang	Non-Hubei	43274	80
Liaoning	Non-Hubei	58008	299
Shaanxi	Non-Hubei	63477	188
Hebei	Non-Hubei	47772	403
Guizhou	Non-Hubei	41244	205
Guangxi	Non-Hubei	41489	209
Yunnan	Non-Hubei	37136	126
Shanxi	Non-Hubei	45328	238
Hainan	Non-Hubei	51955	275
Gansu	Non-Hubei	31336	58
Ningxia	Non-Hubei	54094	104
Inner Mongolia	Non-Hubei	68302	21
Jilin	Non-Hubei	55611	144
Tianjin	Non-Hubei	120711	1381
Xinjiang	Non-Hubei	49475	15
Tibet	Non-Hubei	43398	3
Qinghai	Non-Hubei	47689	8
