# Supplementary material for: Evaluation of China’s Hubei control strategy for COVID-19 epidemic: an observational study
Source: BMC Infect Dis. 2021 Aug 16;21:820. doi: 10.1186/s12879-021-06502-z (PMC8366153; doi:10.1186/s12879-021-06502-z)
Supplement: Supplementary file 17 — Additional file 17. The original travel data. [file 12879_2021_6502_MOESM17_ESM.xlsx]

## Sheet: TavelDate
The original travel data
Date	Prefecture	Area	Population outflow from the prefecture in 2020	Prop. of population outflow from Wuhan to the prefecture in 2020	Population outflow from the prefecture in 2019
2020-01-01	Wuhan	Hubei	3.46	NA	5.05
2020-01-02	Wuhan	Hubei	3.52	NA	4.06
2020-01-03	Wuhan	Hubei	3.52	NA	4
2020-01-04	Wuhan	Hubei	6.1	NA	3.72
2020-01-05	Wuhan	Hubei	5.32	NA	3.99
2020-01-06	Wuhan	Hubei	5.6	NA	4.22
2020-01-07	Wuhan	Hubei	6.41	NA	4.43
2020-01-08	Wuhan	Hubei	7.34	NA	5.29
2020-01-09	Wuhan	Hubei	8.14	NA	4.58
2020-01-10	Wuhan	Hubei	6.62	NA	4.57
2020-01-11	Wuhan	Hubei	7.56	NA	4.69
2020-01-12	Wuhan	Hubei	6.22	NA	4.81
2020-01-13	Wuhan	Hubei	5.76	NA	4.86
2020-01-14	Wuhan	Hubei	5.46	NA	5.66
2020-01-15	Wuhan	Hubei	5.91	NA	7.04
2020-01-16	Wuhan	Hubei	6	NA	6.49
2020-01-17	Wuhan	Hubei	6.44	NA	6.77
2020-01-18	Wuhan	Hubei	7.71	NA	7.03
2020-01-19	Wuhan	Hubei	7.41	NA	7.11
2020-01-20	Wuhan	Hubei	8.31	NA	7.48
2020-01-21	Wuhan	Hubei	10.74	NA	8.71
2020-01-22	Wuhan	Hubei	11.84	NA	9.6
2020-01-23	Wuhan	Hubei	11.14	NA	9.22
2020-01-24	Wuhan	Hubei	3.89	NA	7.38
2020-01-25	Wuhan	Hubei	1.3	NA	5.54
2020-01-26	Wuhan	Hubei	0.66	NA	6.54
2020-01-27	Wuhan	Hubei	0.43	NA	5.64
2020-01-28	Wuhan	Hubei	0.32	NA	4.7
2020-01-29	Wuhan	Hubei	0.26	NA	4.27
2020-01-30	Wuhan	Hubei	0.24	NA	3.72
2020-01-31	Wuhan	Hubei	0.24	NA	3.5
2020-02-01	Wuhan	Hubei	0.24	NA	3.28
2020-02-02	Wuhan	Hubei	0.46	NA	3.4
2020-02-03	Wuhan	Hubei	0.21	NA	3.37
2020-02-04	Wuhan	Hubei	0.23	NA	3.45
2020-02-05	Wuhan	Hubei	0.28	NA	3.99
2020-02-06	Wuhan	Hubei	0.28	NA	3.56
2020-02-07	Wuhan	Hubei	0.27	NA	4.09
2020-02-08	Wuhan	Hubei	0.28	NA	3.71
2020-02-09	Wuhan	Hubei	0.29	NA	2.98
2020-02-10	Wuhan	Hubei	0.27	NA	2.9
2020-02-11	Wuhan	Hubei	0.27	NA	3.05
2020-02-12	Wuhan	Hubei	0.29	NA	3.9
2020-02-13	Wuhan	Hubei	0.31	NA	3.78
2020-02-14	Wuhan	Hubei	0.31	NA	3.34
2020-02-15	Wuhan	Hubei	0.3	NA	3.07
2020-02-16	Wuhan	Hubei	0.29	NA	3.28
2020-02-17	Wuhan	Hubei	0.28	NA	4.32
2020-02-18	Wuhan	Hubei	0.26	NA	3.62
2020-02-19	Wuhan	Hubei	0.25	NA	4.23
2020-02-20	Wuhan	Hubei	0.26	NA	3.46
2020-02-21	Wuhan	Hubei	0.26	NA	3.81
2020-02-22	Wuhan	Hubei	0.25	NA	3.3
2020-02-23	Wuhan	Hubei	0.25	NA	3.33
2020-02-24	Wuhan	Hubei	0.26	NA	3.88
2020-02-25	Wuhan	Hubei	0.26	NA	4.73
2020-02-26	Wuhan	Hubei	0.26	NA	3.89
2020-02-27	Wuhan	Hubei	0.24	NA	4.07
2020-02-28	Wuhan	Hubei	0.26	NA	3.47
2020-02-29	Wuhan	Hubei	0.27	NA	3.36
2020-01-01	Enshi	Hubei	NA	0.0127	NA
2020-01-02	Enshi	Hubei	NA	0.0195	NA
2020-01-03	Enshi	Hubei	NA	0.015	NA
2020-01-04	Enshi	Hubei	NA	0.0187	NA
2020-01-05	Enshi	Hubei	NA	0.0171	NA
2020-01-06	Enshi	Hubei	NA	0.0194	NA
2020-01-07	Enshi	Hubei	NA	0.0203	NA
2020-01-08	Enshi	Hubei	NA	0.0211	NA
2020-01-09	Enshi	Hubei	NA	0.0229	NA
2020-01-10	Enshi	Hubei	0.51	0.0212	NA
2020-01-11	Enshi	Hubei	0.5	0.0192	NA
2020-01-12	Enshi	Hubei	0.5	0.0211	NA
2020-01-13	Enshi	Hubei	0.46	0.0183	NA
2020-01-14	Enshi	Hubei	0.46	0.0189	NA
2020-01-15	Enshi	Hubei	0.47	0.0179	NA
2020-01-16	Enshi	Hubei	0.48	0.018	NA
2020-01-17	Enshi	Hubei	0.51	0.0174	NA
2020-01-18	Enshi	Hubei	0.54	0.018	NA
2020-01-19	Enshi	Hubei	0.57	0.0174	NA
2020-01-20	Enshi	Hubei	0.6	0.0187	NA
2020-01-21	Enshi	Hubei	0.7	0.0183	NA
2020-01-22	Enshi	Hubei	0.63	0.0176	NA
2020-01-23	Enshi	Hubei	0.6	0.0154	NA
2020-01-24	Enshi	Hubei	0.49	0.016	NA
2020-01-25	Enshi	Hubei	0.43	0.0239	NA
2020-01-26	Enshi	Hubei	0.42	0.0299	NA
2020-01-27	Enshi	Hubei	0.2	0.0443	NA
2020-01-28	Enshi	Hubei	0.15	0.0548	NA
2020-01-29	Enshi	Hubei	0.14	0.0642	NA
2020-01-30	Enshi	Hubei	0.13	0.0658	NA
2020-01-31	Enshi	Hubei	0.12	0.0643	NA
2020-02-01	Enshi	Hubei	0.12	0.0651	NA
2020-02-02	Enshi	Hubei	0.16	0.071	NA
2020-02-03	Enshi	Hubei	0.13	0.0482	NA
2020-02-04	Enshi	Hubei	0.13	0.0552	NA
2020-02-05	Enshi	Hubei	0.12	0.0627	NA
2020-02-06	Enshi	Hubei	0.12	0.0632	NA
2020-02-07	Enshi	Hubei	0.12	0.0685	NA
2020-02-08	Enshi	Hubei	0.12	0.0677	NA
2020-02-09	Enshi	Hubei	0.12	0.0656	NA
2020-02-10	Enshi	Hubei	0.12	0.0617	NA
2020-02-11	Enshi	Hubei	0.11	0.0745	NA
2020-02-12	Enshi	Hubei	0.12	0.0646	NA
2020-02-13	Enshi	Hubei	0.12	0.0622	NA
2020-02-14	Enshi	Hubei	0.13	0.0558	NA
2020-02-15	Enshi	Hubei	0.13	0.057	NA
2020-02-16	Enshi	Hubei	0.12	0.0621	NA
2020-02-17	Enshi	Hubei	0.12	0.0688	NA
2020-02-18	Enshi	Hubei	0.13	0.0655	NA
2020-02-19	Enshi	Hubei	0.14	0.0731	NA
2020-02-20	Enshi	Hubei	0.14	0.0652	NA
2020-02-21	Enshi	Hubei	0.14	0.0603	NA
2020-02-22	Enshi	Hubei	0.15	0.0686	NA
2020-02-23	Enshi	Hubei	0.16	0.0664	NA
2020-02-24	Enshi	Hubei	0.17	0.0612	NA
2020-02-25	Enshi	Hubei	0.18	0.069	NA
2020-02-26	Enshi	Hubei	0.19	0.0699	NA
2020-02-27	Enshi	Hubei	0.17	0.0681	NA
2020-02-28	Enshi	Hubei	0.12	0.0655	NA
2020-02-29	Enshi	Hubei	0.12	0.0711	NA
2020-01-01	Ezhou	Hubei	NA	0.0685	NA
2020-01-02	Ezhou	Hubei	NA	0.0413	NA
2020-01-03	Ezhou	Hubei	NA	0.0594	NA
2020-01-04	Ezhou	Hubei	NA	0.0593	NA
2020-01-05	Ezhou	Hubei	NA	0.0543	NA
2020-01-06	Ezhou	Hubei	NA	0.0523	NA
2020-01-07	Ezhou	Hubei	NA	0.046	NA
2020-01-08	Ezhou	Hubei	NA	0.0406	NA
2020-01-09	Ezhou	Hubei	NA	0.0393	NA
2020-01-10	Ezhou	Hubei	0.58	0.0412	NA
2020-01-11	Ezhou	Hubei	0.6	0.0453	NA
2020-01-12	Ezhou	Hubei	0.6	0.0483	NA
2020-01-13	Ezhou	Hubei	0.64	0.0477	NA
2020-01-14	Ezhou	Hubei	0.56	0.0436	NA
2020-01-15	Ezhou	Hubei	0.52	0.041	NA
2020-01-16	Ezhou	Hubei	0.57	0.0404	NA
2020-01-17	Ezhou	Hubei	0.59	0.0423	NA
2020-01-18	Ezhou	Hubei	0.6	0.0439	NA
2020-01-19	Ezhou	Hubei	0.6	0.0391	NA
2020-01-20	Ezhou	Hubei	0.6	0.0353	NA
2020-01-21	Ezhou	Hubei	0.6	0.0328	NA
2020-01-22	Ezhou	Hubei	0.55	0.0328	NA
2020-01-23	Ezhou	Hubei	0.48	0.0359	NA
2020-01-24	Ezhou	Hubei	0.34	0.0399	NA
2020-01-25	Ezhou	Hubei	0.2	0.0417	NA
2020-01-26	Ezhou	Hubei	0.13	0.0468	NA
2020-01-27	Ezhou	Hubei	0.08	0.046	NA
2020-01-28	Ezhou	Hubei	0.07	0.0503	NA
2020-01-29	Ezhou	Hubei	0.07	0.0527	NA
2020-01-30	Ezhou	Hubei	0.06	0.0554	NA
2020-01-31	Ezhou	Hubei	0.05	0.0589	NA
2020-02-01	Ezhou	Hubei	0.05	0.062	NA
2020-02-02	Ezhou	Hubei	0.06	0.0499	NA
2020-02-03	Ezhou	Hubei	0.05	0.0784	NA
2020-02-04	Ezhou	Hubei	0.05	0.0699	NA
2020-02-05	Ezhou	Hubei	0.04	0.0621	NA
2020-02-06	Ezhou	Hubei	0.04	0.057	NA
2020-02-07	Ezhou	Hubei	0.05	0.0625	NA
2020-02-08	Ezhou	Hubei	0.05	0.0581	NA
2020-02-09	Ezhou	Hubei	0.05	0.0517	NA
2020-02-10	Ezhou	Hubei	0.05	0.0551	NA
2020-02-11	Ezhou	Hubei	0.05	0.0483	NA
2020-02-12	Ezhou	Hubei	0.05	0.0523	NA
2020-02-13	Ezhou	Hubei	0.05	0.0577	NA
2020-02-14	Ezhou	Hubei	0.05	0.0473	NA
2020-02-15	Ezhou	Hubei	0.05	0.0501	NA
2020-02-16	Ezhou	Hubei	0.05	0.0446	NA
2020-02-17	Ezhou	Hubei	0.04	0.0438	NA
2020-02-18	Ezhou	Hubei	0.04	0.0472	NA
2020-02-19	Ezhou	Hubei	0.04	0.0455	NA
2020-02-20	Ezhou	Hubei	0.04	0.0523	NA
2020-02-21	Ezhou	Hubei	0.04	0.0535	NA
2020-02-22	Ezhou	Hubei	0.05	0.0521	NA
2020-02-23	Ezhou	Hubei	0.05	0.0477	NA
2020-02-24	Ezhou	Hubei	0.05	0.0432	NA
2020-02-25	Ezhou	Hubei	0.05	0.0406	NA
2020-02-26	Ezhou	Hubei	0.04	0.0434	NA
2020-02-27	Ezhou	Hubei	0.04	0.0447	NA
2020-02-28	Ezhou	Hubei	0.03	0.0435	NA
2020-02-29	Ezhou	Hubei	0.03	0.0481	NA
2020-01-01	Huanggang	Hubei	NA	0.1299	NA
2020-01-02	Huanggang	Hubei	NA	0.106	NA
2020-01-03	Huanggang	Hubei	NA	0.1137	NA
2020-01-04	Huanggang	Hubei	NA	0.1202	NA
2020-01-05	Huanggang	Hubei	NA	0.1064	NA
2020-01-06	Huanggang	Hubei	NA	0.1092	NA
2020-01-07	Huanggang	Hubei	NA	0.1081	NA
2020-01-08	Huanggang	Hubei	NA	0.1077	NA
2020-01-09	Huanggang	Hubei	NA	0.1102	NA
2020-01-10	Huanggang	Hubei	1.04	0.1052	NA
2020-01-11	Huanggang	Hubei	1.04	0.1175	NA
2020-01-12	Huanggang	Hubei	0.99	0.1119	NA
2020-01-13	Huanggang	Hubei	1.09	0.1139	NA
2020-01-14	Huanggang	Hubei	1	0.1255	NA
2020-01-15	Huanggang	Hubei	0.98	0.133	NA
2020-01-16	Huanggang	Hubei	0.96	0.1335	NA
2020-01-17	Huanggang	Hubei	1.06	0.1421	NA
2020-01-18	Huanggang	Hubei	0.96	0.1487	NA
2020-01-19	Huanggang	Hubei	1.15	0.1228	NA
2020-01-20	Huanggang	Hubei	1.21	0.1245	NA
2020-01-21	Huanggang	Hubei	1.25	0.135	NA
2020-01-22	Huanggang	Hubei	1.07	0.1408	NA
2020-01-23	Huanggang	Hubei	0.96	0.1412	NA
2020-01-24	Huanggang	Hubei	0.88	0.1458	NA
2020-01-25	Huanggang	Hubei	0.78	0.1593	NA
2020-01-26	Huanggang	Hubei	0.84	0.1656	NA
2020-01-27	Huanggang	Hubei	0.25	0.1807	NA
2020-01-28	Huanggang	Hubei	0.18	0.2063	NA
2020-01-29	Huanggang	Hubei	0.15	0.2165	NA
2020-01-30	Huanggang	Hubei	0.14	0.227	NA
2020-01-31	Huanggang	Hubei	0.14	0.2248	NA
2020-02-01	Huanggang	Hubei	0.13	0.2189	NA
2020-02-02	Huanggang	Hubei	0.15	0.2104	NA
2020-02-03	Huanggang	Hubei	0.13	0.2342	NA
2020-02-04	Huanggang	Hubei	0.14	0.2386	NA
2020-02-05	Huanggang	Hubei	0.13	0.2381	NA
2020-02-06	Huanggang	Hubei	0.13	0.2345	NA
2020-02-07	Huanggang	Hubei	0.13	0.2324	NA
2020-02-08	Huanggang	Hubei	0.13	0.2282	NA
2020-02-09	Huanggang	Hubei	0.13	0.2327	NA
2020-02-10	Huanggang	Hubei	0.14	0.2158	NA
2020-02-11	Huanggang	Hubei	0.13	0.227	NA
2020-02-12	Huanggang	Hubei	0.14	0.2347	NA
2020-02-13	Huanggang	Hubei	0.16	0.2236	NA
2020-02-14	Huanggang	Hubei	0.19	0.2242	NA
2020-02-15	Huanggang	Hubei	0.17	0.2557	NA
2020-02-16	Huanggang	Hubei	0.14	0.2195	NA
2020-02-17	Huanggang	Hubei	0.15	0.2175	NA
2020-02-18	Huanggang	Hubei	0.14	0.2211	NA
2020-02-19	Huanggang	Hubei	0.14	0.2105	NA
2020-02-20	Huanggang	Hubei	0.15	0.2148	NA
2020-02-21	Huanggang	Hubei	0.15	0.2129	NA
2020-02-22	Huanggang	Hubei	0.16	0.2103	NA
2020-02-23	Huanggang	Hubei	0.19	0.2034	NA
2020-02-24	Huanggang	Hubei	0.23	0.2037	NA
2020-02-25	Huanggang	Hubei	0.26	0.2088	NA
2020-02-26	Huanggang	Hubei	0.22	0.2096	NA
2020-02-27	Huanggang	Hubei	0.12	0.2142	NA
2020-02-28	Huanggang	Hubei	0.12	0.2169	NA
2020-02-29	Huanggang	Hubei	0.11	0.2064	NA
2020-01-01	Huangshi	Hubei	NA	0.044	NA
2020-01-02	Huangshi	Hubei	NA	0.0387	NA
2020-01-03	Huangshi	Hubei	NA	0.0442	NA
2020-01-04	Huangshi	Hubei	NA	0.038	NA
2020-01-05	Huangshi	Hubei	NA	0.0395	NA
2020-01-06	Huangshi	Hubei	NA	0.0371	NA
2020-01-07	Huangshi	Hubei	NA	0.037	NA
2020-01-08	Huangshi	Hubei	NA	0.0357	NA
2020-01-09	Huangshi	Hubei	NA	0.0343	NA
2020-01-10	Huangshi	Hubei	0.75	0.0342	NA
2020-01-11	Huangshi	Hubei	0.74	0.0381	NA
2020-01-12	Huangshi	Hubei	0.69	0.0374	NA
2020-01-13	Huangshi	Hubei	0.7	0.037	NA
2020-01-14	Huangshi	Hubei	0.64	0.0369	NA
2020-01-15	Huangshi	Hubei	0.62	0.0368	NA
2020-01-16	Huangshi	Hubei	0.62	0.0384	NA
2020-01-17	Huangshi	Hubei	0.67	0.0394	NA
2020-01-18	Huangshi	Hubei	0.74	0.0421	NA
2020-01-19	Huangshi	Hubei	0.74	0.0375	NA
2020-01-20	Huangshi	Hubei	0.77	0.037	NA
2020-01-21	Huangshi	Hubei	0.84	0.0374	NA
2020-01-22	Huangshi	Hubei	0.8	0.0386	NA
2020-01-23	Huangshi	Hubei	0.77	0.0376	NA
2020-01-24	Huangshi	Hubei	0.63	0.0336	NA
2020-01-25	Huangshi	Hubei	0.37	0.0342	NA
2020-01-26	Huangshi	Hubei	0.35	0.0342	NA
2020-01-27	Huangshi	Hubei	0.15	0.0292	NA
2020-01-28	Huangshi	Hubei	0.09	0.0306	NA
2020-01-29	Huangshi	Hubei	0.08	0.032	NA
2020-01-30	Huangshi	Hubei	0.08	0.0287	NA
2020-01-31	Huangshi	Hubei	0.07	0.0287	NA
2020-02-01	Huangshi	Hubei	0.07	0.0322	NA
2020-02-02	Huangshi	Hubei	0.08	0.0303	NA
2020-02-03	Huangshi	Hubei	0.06	0.0317	NA
2020-02-04	Huangshi	Hubei	0.06	0.029	NA
2020-02-05	Huangshi	Hubei	0.06	0.0289	NA
2020-02-06	Huangshi	Hubei	0.06	0.034	NA
2020-02-07	Huangshi	Hubei	0.06	0.0313	NA
2020-02-08	Huangshi	Hubei	0.06	0.0282	NA
2020-02-09	Huangshi	Hubei	0.06	0.0283	NA
2020-02-10	Huangshi	Hubei	0.06	0.0302	NA
2020-02-11	Huangshi	Hubei	0.06	0.0297	NA
2020-02-12	Huangshi	Hubei	0.06	0.0325	NA
2020-02-13	Huangshi	Hubei	0.07	0.0347	NA
2020-02-14	Huangshi	Hubei	0.08	0.031	NA
2020-02-15	Huangshi	Hubei	0.08	0.0266	NA
2020-02-16	Huangshi	Hubei	0.07	0.0278	NA
2020-02-17	Huangshi	Hubei	0.07	0.0302	NA
2020-02-18	Huangshi	Hubei	0.07	0.0281	NA
2020-02-19	Huangshi	Hubei	0.08	0.0293	NA
2020-02-20	Huangshi	Hubei	0.08	0.0283	NA
2020-02-21	Huangshi	Hubei	0.08	0.0281	NA
2020-02-22	Huangshi	Hubei	0.08	0.0314	NA
2020-02-23	Huangshi	Hubei	0.08	0.0275	NA
2020-02-24	Huangshi	Hubei	0.09	0.0256	NA
2020-02-25	Huangshi	Hubei	0.1	0.03	NA
2020-02-26	Huangshi	Hubei	0.1	0.0291	NA
2020-02-27	Huangshi	Hubei	0.06	0.0293	NA
2020-02-28	Huangshi	Hubei	0.05	0.0303	NA
2020-02-29	Huangshi	Hubei	0.05	0.0276	NA
2020-01-01	Jingmen	Hubei	NA	0.028	NA
2020-01-02	Jingmen	Hubei	NA	0.0289	NA
2020-01-03	Jingmen	Hubei	NA	0.0289	NA
2020-01-04	Jingmen	Hubei	NA	0.0285	NA
2020-01-05	Jingmen	Hubei	NA	0.0278	NA
2020-01-06	Jingmen	Hubei	NA	0.0263	NA
2020-01-07	Jingmen	Hubei	NA	0.0274	NA
2020-01-08	Jingmen	Hubei	NA	0.0276	NA
2020-01-09	Jingmen	Hubei	NA	0.027	NA
2020-01-10	Jingmen	Hubei	0.45	0.0285	NA
2020-01-11	Jingmen	Hubei	0.51	0.0295	NA
2020-01-12	Jingmen	Hubei	0.53	0.0272	NA
2020-01-13	Jingmen	Hubei	0.57	0.0276	NA
2020-01-14	Jingmen	Hubei	0.55	0.0273	NA
2020-01-15	Jingmen	Hubei	0.51	0.0282	NA
2020-01-16	Jingmen	Hubei	0.5	0.0281	NA
2020-01-17	Jingmen	Hubei	0.52	0.0275	NA
2020-01-18	Jingmen	Hubei	0.52	0.0296	NA
2020-01-19	Jingmen	Hubei	0.53	0.0331	NA
2020-01-20	Jingmen	Hubei	0.6	0.0359	NA
2020-01-21	Jingmen	Hubei	0.68	0.0376	NA
2020-01-22	Jingmen	Hubei	0.62	0.0419	NA
2020-01-23	Jingmen	Hubei	0.58	0.0407	NA
2020-01-24	Jingmen	Hubei	0.53	0.0343	NA
2020-01-25	Jingmen	Hubei	0.44	0.0332	NA
2020-01-26	Jingmen	Hubei	0.61	0.0317	NA
2020-01-27	Jingmen	Hubei	0.2	0.0298	NA
2020-01-28	Jingmen	Hubei	0.09	0.0289	NA
2020-01-29	Jingmen	Hubei	0.08	0.0274	NA
2020-01-30	Jingmen	Hubei	0.07	0.03	NA
2020-01-31	Jingmen	Hubei	0.07	0.0309	NA
2020-02-01	Jingmen	Hubei	0.07	0.0239	NA
2020-02-02	Jingmen	Hubei	0.09	0.0347	NA
2020-02-03	Jingmen	Hubei	0.07	0.0167	NA
2020-02-04	Jingmen	Hubei	0.07	0.0227	NA
2020-02-05	Jingmen	Hubei	0.07	0.0249	NA
2020-02-06	Jingmen	Hubei	0.07	0.0249	NA
2020-02-07	Jingmen	Hubei	0.07	0.0252	NA
2020-02-08	Jingmen	Hubei	0.07	0.0255	NA
2020-02-09	Jingmen	Hubei	0.07	0.0277	NA
2020-02-10	Jingmen	Hubei	0.07	0.0251	NA
2020-02-11	Jingmen	Hubei	0.07	0.0283	NA
2020-02-12	Jingmen	Hubei	0.07	0.0257	NA
2020-02-13	Jingmen	Hubei	0.07	0.0279	NA
2020-02-14	Jingmen	Hubei	0.08	0.0284	NA
2020-02-15	Jingmen	Hubei	0.09	0.0276	NA
2020-02-16	Jingmen	Hubei	0.07	0.0292	NA
2020-02-17	Jingmen	Hubei	0.07	0.0289	NA
2020-02-18	Jingmen	Hubei	0.07	0.0263	NA
2020-02-19	Jingmen	Hubei	0.07	0.0289	NA
2020-02-20	Jingmen	Hubei	0.07	0.0281	NA
2020-02-21	Jingmen	Hubei	0.08	0.0296	NA
2020-02-22	Jingmen	Hubei	0.08	0.029	NA
2020-02-23	Jingmen	Hubei	0.08	0.0318	NA
2020-02-24	Jingmen	Hubei	0.08	0.0251	NA
2020-02-25	Jingmen	Hubei	0.07	0.0301	NA
2020-02-26	Jingmen	Hubei	0.08	0.0258	NA
2020-02-27	Jingmen	Hubei	0.07	0.0289	NA
2020-02-28	Jingmen	Hubei	0.07	0.0257	NA
2020-02-29	Jingmen	Hubei	0.07	0.0305	NA
2020-01-01	Jingzhou	Hubei	NA	0.0534	NA
2020-01-02	Jingzhou	Hubei	NA	0.0574	NA
2020-01-03	Jingzhou	Hubei	NA	0.0551	NA
2020-01-04	Jingzhou	Hubei	NA	0.0544	NA
2020-01-05	Jingzhou	Hubei	NA	0.0537	NA
2020-01-06	Jingzhou	Hubei	NA	0.0552	NA
2020-01-07	Jingzhou	Hubei	NA	0.0583	NA
2020-01-08	Jingzhou	Hubei	NA	0.0595	NA
2020-01-09	Jingzhou	Hubei	NA	0.0581	NA
2020-01-10	Jingzhou	Hubei	1.09	0.0574	NA
2020-01-11	Jingzhou	Hubei	1.09	0.0591	NA
2020-01-12	Jingzhou	Hubei	0.99	0.0574	NA
2020-01-13	Jingzhou	Hubei	0.92	0.058	NA
2020-01-14	Jingzhou	Hubei	0.88	0.0584	NA
2020-01-15	Jingzhou	Hubei	0.94	0.0603	NA
2020-01-16	Jingzhou	Hubei	0.95	0.06	NA
2020-01-17	Jingzhou	Hubei	1.01	0.0593	NA
2020-01-18	Jingzhou	Hubei	1.06	0.0629	NA
2020-01-19	Jingzhou	Hubei	1.08	0.0693	NA
2020-01-20	Jingzhou	Hubei	1.21	0.0729	NA
2020-01-21	Jingzhou	Hubei	1.42	0.0717	NA
2020-01-22	Jingzhou	Hubei	1.3	0.0765	NA
2020-01-23	Jingzhou	Hubei	1.19	0.0731	NA
2020-01-24	Jingzhou	Hubei	0.98	0.0604	NA
2020-01-25	Jingzhou	Hubei	0.89	0.0587	NA
2020-01-26	Jingzhou	Hubei	1.1	0.0611	NA
2020-01-27	Jingzhou	Hubei	0.4	0.065	NA
2020-01-28	Jingzhou	Hubei	0.19	0.0735	NA
2020-01-29	Jingzhou	Hubei	0.16	0.0711	NA
2020-01-30	Jingzhou	Hubei	0.14	0.0719	NA
2020-01-31	Jingzhou	Hubei	0.14	0.0654	NA
2020-02-01	Jingzhou	Hubei	0.13	0.0665	NA
2020-02-02	Jingzhou	Hubei	0.15	0.0873	NA
2020-02-03	Jingzhou	Hubei	0.14	0.0513	NA
2020-02-04	Jingzhou	Hubei	0.14	0.0559	NA
2020-02-05	Jingzhou	Hubei	0.14	0.0668	NA
2020-02-06	Jingzhou	Hubei	0.14	0.0619	NA
2020-02-07	Jingzhou	Hubei	0.13	0.0695	NA
2020-02-08	Jingzhou	Hubei	0.13	0.0757	NA
2020-02-09	Jingzhou	Hubei	0.13	0.0697	NA
2020-02-10	Jingzhou	Hubei	0.14	0.0691	NA
2020-02-11	Jingzhou	Hubei	0.14	0.076	NA
2020-02-12	Jingzhou	Hubei	0.14	0.0683	NA
2020-02-13	Jingzhou	Hubei	0.15	0.0633	NA
2020-02-14	Jingzhou	Hubei	0.16	0.0639	NA
2020-02-15	Jingzhou	Hubei	0.16	0.0626	NA
2020-02-16	Jingzhou	Hubei	0.14	0.0775	NA
2020-02-17	Jingzhou	Hubei	0.14	0.0804	NA
2020-02-18	Jingzhou	Hubei	0.13	0.0718	NA
2020-02-19	Jingzhou	Hubei	0.13	0.0707	NA
2020-02-20	Jingzhou	Hubei	0.14	0.0747	NA
2020-02-21	Jingzhou	Hubei	0.16	0.0728	NA
2020-02-22	Jingzhou	Hubei	0.2	0.0763	NA
2020-02-23	Jingzhou	Hubei	0.27	0.0667	NA
2020-02-24	Jingzhou	Hubei	0.33	0.0736	NA
2020-02-25	Jingzhou	Hubei	0.38	0.0715	NA
2020-02-26	Jingzhou	Hubei	0.39	0.0705	NA
2020-02-27	Jingzhou	Hubei	0.19	0.0693	NA
2020-02-28	Jingzhou	Hubei	0.14	0.0674	NA
2020-02-29	Jingzhou	Hubei	0.13	0.0719	NA
2020-01-01	Qianjiang	Hubei	NA	0.0105	NA
2020-01-02	Qianjiang	Hubei	NA	0.0119	NA
2020-01-03	Qianjiang	Hubei	NA	0.013	NA
2020-01-04	Qianjiang	Hubei	NA	0.011	NA
2020-01-05	Qianjiang	Hubei	NA	0.0116	NA
2020-01-06	Qianjiang	Hubei	NA	0.0107	NA
2020-01-07	Qianjiang	Hubei	NA	0.0116	NA
2020-01-08	Qianjiang	Hubei	NA	0.0108	NA
2020-01-09	Qianjiang	Hubei	NA	0.0118	NA
2020-01-10	Qianjiang	Hubei	0.2	0.011	NA
2020-01-11	Qianjiang	Hubei	0.22	0.0114	NA
2020-01-12	Qianjiang	Hubei	0.23	0.0128	NA
2020-01-13	Qianjiang	Hubei	0.23	0.0118	NA
2020-01-14	Qianjiang	Hubei	0.23	0.0104	NA
2020-01-15	Qianjiang	Hubei	0.21	0.0101	NA
2020-01-16	Qianjiang	Hubei	0.22	0.0103	NA
2020-01-17	Qianjiang	Hubei	0.23	0.0102	NA
2020-01-18	Qianjiang	Hubei	0.26	0.0103	NA
2020-01-19	Qianjiang	Hubei	0.26	0.0104	NA
2020-01-20	Qianjiang	Hubei	0.28	0.0117	NA
2020-01-21	Qianjiang	Hubei	0.31	0.0119	NA
2020-01-22	Qianjiang	Hubei	0.28	0.0135	NA
2020-01-23	Qianjiang	Hubei	0.24	0.0125	NA
2020-01-24	Qianjiang	Hubei	0.21	0.0092	NA
2020-01-25	Qianjiang	Hubei	0.16	0.009	NA
2020-01-26	Qianjiang	Hubei	0.16	0.0088	NA
2020-01-27	Qianjiang	Hubei	0.06	0.0095	NA
2020-01-28	Qianjiang	Hubei	0.05	0.0089	NA
2020-01-29	Qianjiang	Hubei	0.04	0.0086	NA
2020-01-30	Qianjiang	Hubei	0.04	0.0101	NA
2020-01-31	Qianjiang	Hubei	0.04	0.0076	NA
2020-02-01	Qianjiang	Hubei	0.04	0.0083	NA
2020-02-02	Qianjiang	Hubei	0.04	0.012	NA
2020-02-03	Qianjiang	Hubei	0.04	0.0087	NA
2020-02-04	Qianjiang	Hubei	0.04	0.0062	NA
2020-02-05	Qianjiang	Hubei	0.04	0.0082	NA
2020-02-06	Qianjiang	Hubei	0.04	0.0095	NA
2020-02-07	Qianjiang	Hubei	0.03	0.0114	NA
2020-02-08	Qianjiang	Hubei	0.04	0.0081	NA
2020-02-09	Qianjiang	Hubei	0.04	0.0111	NA
2020-02-10	Qianjiang	Hubei	0.04	0.0109	NA
2020-02-11	Qianjiang	Hubei	0.04	0.0078	NA
2020-02-12	Qianjiang	Hubei	0.04	0.0093	NA
2020-02-13	Qianjiang	Hubei	0.04	0.0094	NA
2020-02-14	Qianjiang	Hubei	0.05	0.0089	NA
2020-02-15	Qianjiang	Hubei	0.05	0.0091	NA
2020-02-16	Qianjiang	Hubei	0.04	0.0112	NA
2020-02-17	Qianjiang	Hubei	0.04	0.0119	NA
2020-02-18	Qianjiang	Hubei	0.04	0.0106	NA
2020-02-19	Qianjiang	Hubei	0.04	0.0119	NA
2020-02-20	Qianjiang	Hubei	0.04	0.0116	NA
2020-02-21	Qianjiang	Hubei	0.04	0.0112	NA
2020-02-22	Qianjiang	Hubei	0.04	0.0103	NA
2020-02-23	Qianjiang	Hubei	0.04	0.0093	NA
2020-02-24	Qianjiang	Hubei	0.04	0.0131	NA
2020-02-25	Qianjiang	Hubei	0.04	0.0141	NA
2020-02-26	Qianjiang	Hubei	0.05	0.008	NA
2020-02-27	Qianjiang	Hubei	0.04	0.0099	NA
2020-02-28	Qianjiang	Hubei	0.04	0.0108	NA
2020-02-29	Qianjiang	Hubei	0.04	0.01	NA
2020-01-01	Shennongjia	Hubei	NA	0	NA
2020-01-02	Shennongjia	Hubei	NA	0.0011	NA
2020-01-03	Shennongjia	Hubei	NA	0.0013	NA
2020-01-04	Shennongjia	Hubei	NA	0.0012	NA
2020-01-05	Shennongjia	Hubei	NA	0	NA
2020-01-06	Shennongjia	Hubei	NA	0	NA
2020-01-07	Shennongjia	Hubei	NA	0	NA
2020-01-08	Shennongjia	Hubei	NA	0	NA
2020-01-09	Shennongjia	Hubei	NA	0	NA
2020-01-10	Shennongjia	Hubei	0.04	0	NA
2020-01-11	Shennongjia	Hubei	0.04	0.0011	NA
2020-01-12	Shennongjia	Hubei	0.04	0.0012	NA
2020-01-13	Shennongjia	Hubei	0.04	0	NA
2020-01-14	Shennongjia	Hubei	0.04	0	NA
2020-01-15	Shennongjia	Hubei	0.04	0	NA
2020-01-16	Shennongjia	Hubei	0.04	0.001	NA
2020-01-17	Shennongjia	Hubei	0.04	0	NA
2020-01-18	Shennongjia	Hubei	0.04	0	NA
2020-01-19	Shennongjia	Hubei	0.04	0.001	NA
2020-01-20	Shennongjia	Hubei	0.05	0	NA
2020-01-21	Shennongjia	Hubei	0.06	0.001	NA
2020-01-22	Shennongjia	Hubei	0.06	0	NA
2020-01-23	Shennongjia	Hubei	0.04	0	NA
2020-01-24	Shennongjia	Hubei	0.03	0	NA
2020-01-25	Shennongjia	Hubei	0.01	0	NA
2020-01-26	Shennongjia	Hubei	0.01	0.0007	NA
2020-01-27	Shennongjia	Hubei	0	0.0009	NA
2020-01-28	Shennongjia	Hubei	0	0.0009	NA
2020-01-29	Shennongjia	Hubei	0	0.0012	NA
2020-01-30	Shennongjia	Hubei	0	0.0006	NA
2020-01-31	Shennongjia	Hubei	0	0.0006	NA
2020-02-01	Shennongjia	Hubei	0	0.0011	NA
2020-02-02	Shennongjia	Hubei	0	0.0007	NA
2020-02-03	Shennongjia	Hubei	0	0.0003	NA
2020-02-04	Shennongjia	Hubei	0	0.0015	NA
2020-02-05	Shennongjia	Hubei	0	0.0008	NA
2020-02-06	Shennongjia	Hubei	0	0.0007	NA
2020-02-07	Shennongjia	Hubei	0	0.0007	NA
2020-02-08	Shennongjia	Hubei	0	0.0009	NA
2020-02-09	Shennongjia	Hubei	0	0.0014	NA
2020-02-10	Shennongjia	Hubei	0	0.0007	NA
2020-02-11	Shennongjia	Hubei	0	0.0009	NA
2020-02-12	Shennongjia	Hubei	0	0.0003	NA
2020-02-13	Shennongjia	Hubei	0	0.0014	NA
2020-02-14	Shennongjia	Hubei	0	0.0007	NA
2020-02-15	Shennongjia	Hubei	0	0.0007	NA
2020-02-16	Shennongjia	Hubei	0	0.0008	NA
2020-02-17	Shennongjia	Hubei	0	0.0009	NA
2020-02-18	Shennongjia	Hubei	0	0.0007	NA
2020-02-19	Shennongjia	Hubei	0	0.0014	NA
2020-02-20	Shennongjia	Hubei	0	0.0004	NA
2020-02-21	Shennongjia	Hubei	0	0.001	NA
2020-02-22	Shennongjia	Hubei	0	0.0008	NA
2020-02-23	Shennongjia	Hubei	0	0.001	NA
2020-02-24	Shennongjia	Hubei	0	0.0007	NA
2020-02-25	Shennongjia	Hubei	0	0.0008	NA
2020-02-26	Shennongjia	Hubei	0	0.0011	NA
2020-02-27	Shennongjia	Hubei	0	0.0005	NA
2020-02-28	Shennongjia	Hubei	0	0.0007	NA
2020-02-29	Shennongjia	Hubei	0	0.0007	NA
2020-01-01	Shiyan	Hubei	NA	0.0151	NA
2020-01-02	Shiyan	Hubei	NA	0.0195	NA
2020-01-03	Shiyan	Hubei	NA	0.0166	NA
2020-01-04	Shiyan	Hubei	NA	0.0188	NA
2020-01-05	Shiyan	Hubei	NA	0.0196	NA
2020-01-06	Shiyan	Hubei	NA	0.0198	NA
2020-01-07	Shiyan	Hubei	NA	0.0204	NA
2020-01-08	Shiyan	Hubei	NA	0.0187	NA
2020-01-09	Shiyan	Hubei	NA	0.0189	NA
2020-01-10	Shiyan	Hubei	0.53	0.0202	NA
2020-01-11	Shiyan	Hubei	0.52	0.0185	NA
2020-01-12	Shiyan	Hubei	0.49	0.0188	NA
2020-01-13	Shiyan	Hubei	0.45	0.0176	NA
2020-01-14	Shiyan	Hubei	0.43	0.0165	NA
2020-01-15	Shiyan	Hubei	0.44	0.016	NA
2020-01-16	Shiyan	Hubei	0.42	0.015	NA
2020-01-17	Shiyan	Hubei	0.45	0.0156	NA
2020-01-18	Shiyan	Hubei	0.48	0.0165	NA
2020-01-19	Shiyan	Hubei	0.49	0.0184	NA
2020-01-20	Shiyan	Hubei	0.54	0.0197	NA
2020-01-21	Shiyan	Hubei	0.63	0.02	NA
2020-01-22	Shiyan	Hubei	0.62	0.0206	NA
2020-01-23	Shiyan	Hubei	0.62	0.0214	NA
2020-01-24	Shiyan	Hubei	0.52	0.0196	NA
2020-01-25	Shiyan	Hubei	0.33	0.02	NA
2020-01-26	Shiyan	Hubei	0.18	0.024	NA
2020-01-27	Shiyan	Hubei	0.11	0.0317	NA
2020-01-28	Shiyan	Hubei	0.08	0.0342	NA
2020-01-29	Shiyan	Hubei	0.08	0.0356	NA
2020-01-30	Shiyan	Hubei	0.07	0.0362	NA
2020-01-31	Shiyan	Hubei	0.08	0.0403	NA
2020-02-01	Shiyan	Hubei	0.08	0.0377	NA
2020-02-02	Shiyan	Hubei	0.12	0.0515	NA
2020-02-03	Shiyan	Hubei	0.07	0.0221	NA
2020-02-04	Shiyan	Hubei	0.07	0.0251	NA
2020-02-05	Shiyan	Hubei	0.07	0.0332	NA
2020-02-06	Shiyan	Hubei	0.07	0.0357	NA
2020-02-07	Shiyan	Hubei	0.07	0.0391	NA
2020-02-08	Shiyan	Hubei	0.06	0.0407	NA
2020-02-09	Shiyan	Hubei	0.07	0.0417	NA
2020-02-10	Shiyan	Hubei	0.07	0.0398	NA
2020-02-11	Shiyan	Hubei	0.07	0.0404	NA
2020-02-12	Shiyan	Hubei	0.07	0.0376	NA
2020-02-13	Shiyan	Hubei	0.07	0.0352	NA
2020-02-14	Shiyan	Hubei	0.1	0.0338	NA
2020-02-15	Shiyan	Hubei	0.07	0.0315	NA
2020-02-16	Shiyan	Hubei	0.05	0.0396	NA
2020-02-17	Shiyan	Hubei	0.06	0.0402	NA
2020-02-18	Shiyan	Hubei	0.06	0.0422	NA
2020-02-19	Shiyan	Hubei	0.05	0.0413	NA
2020-02-20	Shiyan	Hubei	0.06	0.0408	NA
2020-02-21	Shiyan	Hubei	0.06	0.0409	NA
2020-02-22	Shiyan	Hubei	0.06	0.0406	NA
2020-02-23	Shiyan	Hubei	0.06	0.0411	NA
2020-02-24	Shiyan	Hubei	0.08	0.0365	NA
2020-02-25	Shiyan	Hubei	0.08	0.0389	NA
2020-02-26	Shiyan	Hubei	0.08	0.037	NA
2020-02-27	Shiyan	Hubei	0.06	0.0382	NA
2020-02-28	Shiyan	Hubei	0.06	0.0402	NA
2020-02-29	Shiyan	Hubei	0.05	0.0402	NA
2020-01-01	Suizhou	Hubei	NA	0.0292	NA
2020-01-02	Suizhou	Hubei	NA	0.0296	NA
2020-01-03	Suizhou	Hubei	NA	0.0283	NA
2020-01-04	Suizhou	Hubei	NA	0.0273	NA
2020-01-05	Suizhou	Hubei	NA	0.0255	NA
2020-01-06	Suizhou	Hubei	NA	0.0255	NA
2020-01-07	Suizhou	Hubei	NA	0.0255	NA
2020-01-08	Suizhou	Hubei	NA	0.0259	NA
2020-01-09	Suizhou	Hubei	NA	0.0265	NA
2020-01-10	Suizhou	Hubei	0.31	0.0252	NA
2020-01-11	Suizhou	Hubei	0.36	0.0271	NA
2020-01-12	Suizhou	Hubei	0.34	0.0265	NA
2020-01-13	Suizhou	Hubei	0.38	0.0267	NA
2020-01-14	Suizhou	Hubei	0.34	0.0268	NA
2020-01-15	Suizhou	Hubei	0.34	0.0282	NA
2020-01-16	Suizhou	Hubei	0.33	0.0289	NA
2020-01-17	Suizhou	Hubei	0.35	0.0298	NA
2020-01-18	Suizhou	Hubei	0.35	0.0311	NA
2020-01-19	Suizhou	Hubei	0.35	0.0321	NA
2020-01-20	Suizhou	Hubei	0.41	0.0338	NA
2020-01-21	Suizhou	Hubei	0.45	0.0354	NA
2020-01-22	Suizhou	Hubei	0.38	0.0379	NA
2020-01-23	Suizhou	Hubei	0.32	0.0415	NA
2020-01-24	Suizhou	Hubei	0.3	0.0372	NA
2020-01-25	Suizhou	Hubei	0.39	0.0311	NA
2020-01-26	Suizhou	Hubei	0.39	0.0252	NA
2020-01-27	Suizhou	Hubei	0.22	0.0238	NA
2020-01-28	Suizhou	Hubei	0.09	0.02	NA
2020-01-29	Suizhou	Hubei	0.05	0.0157	NA
2020-01-30	Suizhou	Hubei	0.04	0.0138	NA
2020-01-31	Suizhou	Hubei	0.04	0.015	NA
2020-02-01	Suizhou	Hubei	0.03	0.0181	NA
2020-02-02	Suizhou	Hubei	0.04	0.022	NA
2020-02-03	Suizhou	Hubei	0.04	0.0158	NA
2020-02-04	Suizhou	Hubei	0.04	0.0155	NA
2020-02-05	Suizhou	Hubei	0.04	0.0154	NA
2020-02-06	Suizhou	Hubei	0.03	0.0161	NA
2020-02-07	Suizhou	Hubei	0.03	0.015	NA
2020-02-08	Suizhou	Hubei	0.03	0.017	NA
2020-02-09	Suizhou	Hubei	0.03	0.0174	NA
2020-02-10	Suizhou	Hubei	0.04	0.0169	NA
2020-02-11	Suizhou	Hubei	0.04	0.0145	NA
2020-02-12	Suizhou	Hubei	0.03	0.0165	NA
2020-02-13	Suizhou	Hubei	0.04	0.0169	NA
2020-02-14	Suizhou	Hubei	0.04	0.0183	NA
2020-02-15	Suizhou	Hubei	0.04	0.0164	NA
2020-02-16	Suizhou	Hubei	0.03	0.0201	NA
2020-02-17	Suizhou	Hubei	0.03	0.0163	NA
2020-02-18	Suizhou	Hubei	0.03	0.0139	NA
2020-02-19	Suizhou	Hubei	0.03	0.0178	NA
2020-02-20	Suizhou	Hubei	0.03	0.0167	NA
2020-02-21	Suizhou	Hubei	0.03	0.0147	NA
2020-02-22	Suizhou	Hubei	0.04	0.0154	NA
2020-02-23	Suizhou	Hubei	0.03	0.0164	NA
2020-02-24	Suizhou	Hubei	0.04	0.0163	NA
2020-02-25	Suizhou	Hubei	0.04	0.015	NA
2020-02-26	Suizhou	Hubei	0.03	0.0157	NA
2020-02-27	Suizhou	Hubei	0.03	0.014	NA
2020-02-28	Suizhou	Hubei	0.03	0.0161	NA
2020-02-29	Suizhou	Hubei	0.03	0.0167	NA
2020-01-01	Tianmen	Hubei	NA	0.0142	NA
2020-01-02	Tianmen	Hubei	NA	0.0151	NA
2020-01-03	Tianmen	Hubei	NA	0.0149	NA
2020-01-04	Tianmen	Hubei	NA	0.0162	NA
2020-01-05	Tianmen	Hubei	NA	0.0142	NA
2020-01-06	Tianmen	Hubei	NA	0.0143	NA
2020-01-07	Tianmen	Hubei	NA	0.0159	NA
2020-01-08	Tianmen	Hubei	NA	0.016	NA
2020-01-09	Tianmen	Hubei	NA	0.0154	NA
2020-01-10	Tianmen	Hubei	0.22	0.0147	NA
2020-01-11	Tianmen	Hubei	0.25	0.0176	NA
2020-01-12	Tianmen	Hubei	0.24	0.0201	NA
2020-01-13	Tianmen	Hubei	0.25	0.0177	NA
2020-01-14	Tianmen	Hubei	0.24	0.0195	NA
2020-01-15	Tianmen	Hubei	0.24	0.0197	NA
2020-01-16	Tianmen	Hubei	0.25	0.0207	NA
2020-01-17	Tianmen	Hubei	0.28	0.0195	NA
2020-01-18	Tianmen	Hubei	0.29	0.021	NA
2020-01-19	Tianmen	Hubei	0.29	0.0233	NA
2020-01-20	Tianmen	Hubei	0.32	0.0243	NA
2020-01-21	Tianmen	Hubei	0.38	0.0228	NA
2020-01-22	Tianmen	Hubei	0.34	0.0234	NA
2020-01-23	Tianmen	Hubei	0.3	0.0225	NA
2020-01-24	Tianmen	Hubei	0.23	0.0194	NA
2020-01-25	Tianmen	Hubei	0.18	0.02	NA
2020-01-26	Tianmen	Hubei	0.09	0.0193	NA
2020-01-27	Tianmen	Hubei	0.06	0.0208	NA
2020-01-28	Tianmen	Hubei	0.05	0.0182	NA
2020-01-29	Tianmen	Hubei	0.05	0.0217	NA
2020-01-30	Tianmen	Hubei	0.05	0.019	NA
2020-01-31	Tianmen	Hubei	0.05	0.0199	NA
2020-02-01	Tianmen	Hubei	0.05	0.0224	NA
2020-02-02	Tianmen	Hubei	0.06	0.0275	NA
2020-02-03	Tianmen	Hubei	0.05	0.014	NA
2020-02-04	Tianmen	Hubei	0.05	0.0119	NA
2020-02-05	Tianmen	Hubei	0.05	0.0183	NA
2020-02-06	Tianmen	Hubei	0.05	0.0193	NA
2020-02-07	Tianmen	Hubei	0.05	0.0201	NA
2020-02-08	Tianmen	Hubei	0.05	0.0245	NA
2020-02-09	Tianmen	Hubei	0.05	0.0221	NA
2020-02-10	Tianmen	Hubei	0.05	0.0203	NA
2020-02-11	Tianmen	Hubei	0.05	0.0218	NA
2020-02-12	Tianmen	Hubei	0.05	0.0223	NA
2020-02-13	Tianmen	Hubei	0.05	0.0184	NA
2020-02-14	Tianmen	Hubei	0.06	0.0205	NA
2020-02-15	Tianmen	Hubei	0.06	0.0172	NA
2020-02-16	Tianmen	Hubei	0.05	0.0233	NA
2020-02-17	Tianmen	Hubei	0.05	0.0235	NA
2020-02-18	Tianmen	Hubei	0.05	0.0242	NA
2020-02-19	Tianmen	Hubei	0.05	0.0244	NA
2020-02-20	Tianmen	Hubei	0.05	0.0222	NA
2020-02-21	Tianmen	Hubei	0.06	0.0236	NA
2020-02-22	Tianmen	Hubei	0.05	0.0222	NA
2020-02-23	Tianmen	Hubei	0.06	0.0245	NA
2020-02-24	Tianmen	Hubei	0.06	0.0252	NA
2020-02-25	Tianmen	Hubei	0.06	0.0227	NA
2020-02-26	Tianmen	Hubei	0.05	0.0226	NA
2020-02-27	Tianmen	Hubei	0.06	0.0242	NA
2020-02-28	Tianmen	Hubei	0.05	0.0231	NA
2020-02-29	Tianmen	Hubei	0.05	0.0244	NA
2020-01-01	Xiangyang	Hubei	NA	0.0327	NA
2020-01-02	Xiangyang	Hubei	NA	0.038	NA
2020-01-03	Xiangyang	Hubei	NA	0.0358	NA
2020-01-04	Xiangyang	Hubei	NA	0.0355	NA
2020-01-05	Xiangyang	Hubei	NA	0.0374	NA
2020-01-06	Xiangyang	Hubei	NA	0.0404	NA
2020-01-07	Xiangyang	Hubei	NA	0.0428	NA
2020-01-08	Xiangyang	Hubei	NA	0.0432	NA
2020-01-09	Xiangyang	Hubei	NA	0.0415	NA
2020-01-10	Xiangyang	Hubei	0.78	0.0412	NA
2020-01-11	Xiangyang	Hubei	0.8	0.0392	NA
2020-01-12	Xiangyang	Hubei	0.76	0.0366	NA
2020-01-13	Xiangyang	Hubei	0.77	0.0372	NA
2020-01-14	Xiangyang	Hubei	0.74	0.0368	NA
2020-01-15	Xiangyang	Hubei	0.77	0.0344	NA
2020-01-16	Xiangyang	Hubei	0.75	0.0344	NA
2020-01-17	Xiangyang	Hubei	0.8	0.0358	NA
2020-01-18	Xiangyang	Hubei	0.85	0.0363	NA
2020-01-19	Xiangyang	Hubei	0.85	0.0381	NA
2020-01-20	Xiangyang	Hubei	0.95	0.0408	NA
2020-01-21	Xiangyang	Hubei	1.12	0.0444	NA
2020-01-22	Xiangyang	Hubei	1.07	0.045	NA
2020-01-23	Xiangyang	Hubei	1.01	0.0424	NA
2020-01-24	Xiangyang	Hubei	0.81	0.032	NA
2020-01-25	Xiangyang	Hubei	0.59	0.0341	NA
2020-01-26	Xiangyang	Hubei	0.71	0.0353	NA
2020-01-27	Xiangyang	Hubei	0.59	0.0345	NA
2020-01-28	Xiangyang	Hubei	0.35	0.0371	NA
2020-01-29	Xiangyang	Hubei	0.19	0.0333	NA
2020-01-30	Xiangyang	Hubei	0.11	0.0368	NA
2020-01-31	Xiangyang	Hubei	0.09	0.0321	NA
2020-02-01	Xiangyang	Hubei	0.09	0.0373	NA
2020-02-02	Xiangyang	Hubei	0.11	0.0414	NA
2020-02-03	Xiangyang	Hubei	0.09	0.0265	NA
2020-02-04	Xiangyang	Hubei	0.09	0.031	NA
2020-02-05	Xiangyang	Hubei	0.09	0.0348	NA
2020-02-06	Xiangyang	Hubei	0.09	0.0356	NA
2020-02-07	Xiangyang	Hubei	0.09	0.0357	NA
2020-02-08	Xiangyang	Hubei	0.09	0.0359	NA
2020-02-09	Xiangyang	Hubei	0.09	0.0399	NA
2020-02-10	Xiangyang	Hubei	0.1	0.044	NA
2020-02-11	Xiangyang	Hubei	0.09	0.0374	NA
2020-02-12	Xiangyang	Hubei	0.09	0.0376	NA
2020-02-13	Xiangyang	Hubei	0.1	0.0383	NA
2020-02-14	Xiangyang	Hubei	0.1	0.0353	NA
2020-02-15	Xiangyang	Hubei	0.09	0.0368	NA
2020-02-16	Xiangyang	Hubei	0.09	0.0372	NA
2020-02-17	Xiangyang	Hubei	0.1	0.038	NA
2020-02-18	Xiangyang	Hubei	0.1	0.0394	NA
2020-02-19	Xiangyang	Hubei	0.1	0.0362	NA
2020-02-20	Xiangyang	Hubei	0.1	0.0382	NA
2020-02-21	Xiangyang	Hubei	0.1	0.0406	NA
2020-02-22	Xiangyang	Hubei	0.1	0.0342	NA
2020-02-23	Xiangyang	Hubei	0.11	0.0318	NA
2020-02-24	Xiangyang	Hubei	0.12	0.0345	NA
2020-02-25	Xiangyang	Hubei	0.15	0.0374	NA
2020-02-26	Xiangyang	Hubei	0.14	0.0347	NA
2020-02-27	Xiangyang	Hubei	0.1	0.0352	NA
2020-02-28	Xiangyang	Hubei	0.09	0.0358	NA
2020-02-29	Xiangyang	Hubei	0.09	0.0364	NA
2020-01-01	Xianning	Hubei	NA	0.0597	NA
2020-01-02	Xianning	Hubei	NA	0.0474	NA
2020-01-03	Xianning	Hubei	NA	0.0598	NA
2020-01-04	Xianning	Hubei	NA	0.0622	NA
2020-01-05	Xianning	Hubei	NA	0.0519	NA
2020-01-06	Xianning	Hubei	NA	0.0506	NA
2020-01-07	Xianning	Hubei	NA	0.0474	NA
2020-01-08	Xianning	Hubei	NA	0.0495	NA
2020-01-09	Xianning	Hubei	NA	0.0466	NA
2020-01-10	Xianning	Hubei	0.57	0.0522	NA
2020-01-11	Xianning	Hubei	0.57	0.0595	NA
2020-01-12	Xianning	Hubei	0.55	0.0532	NA
2020-01-13	Xianning	Hubei	0.56	0.0494	NA
2020-01-14	Xianning	Hubei	0.49	0.0497	NA
2020-01-15	Xianning	Hubei	0.51	0.051	NA
2020-01-16	Xianning	Hubei	0.52	0.0496	NA
2020-01-17	Xianning	Hubei	0.56	0.0507	NA
2020-01-18	Xianning	Hubei	0.57	0.0514	NA
2020-01-19	Xianning	Hubei	0.58	0.0495	NA
2020-01-20	Xianning	Hubei	0.63	0.0475	NA
2020-01-21	Xianning	Hubei	0.7	0.0477	NA
2020-01-22	Xianning	Hubei	0.61	0.0474	NA
2020-01-23	Xianning	Hubei	0.54	0.049	NA
2020-01-24	Xianning	Hubei	0.43	0.0448	NA
2020-01-25	Xianning	Hubei	0.38	0.0474	NA
2020-01-26	Xianning	Hubei	0.45	0.0518	NA
2020-01-27	Xianning	Hubei	0.23	0.0652	NA
2020-01-28	Xianning	Hubei	0.1	0.0672	NA
2020-01-29	Xianning	Hubei	0.08	0.0762	NA
2020-01-30	Xianning	Hubei	0.08	0.0757	NA
2020-01-31	Xianning	Hubei	0.07	0.0739	NA
2020-02-01	Xianning	Hubei	0.07	0.0707	NA
2020-02-02	Xianning	Hubei	0.08	0.067	NA
2020-02-03	Xianning	Hubei	0.07	0.0774	NA
2020-02-04	Xianning	Hubei	0.07	0.0769	NA
2020-02-05	Xianning	Hubei	0.06	0.071	NA
2020-02-06	Xianning	Hubei	0.07	0.0804	NA
2020-02-07	Xianning	Hubei	0.06	0.0736	NA
2020-02-08	Xianning	Hubei	0.05	0.0707	NA
2020-02-09	Xianning	Hubei	0.05	0.0712	NA
2020-02-10	Xianning	Hubei	0.05	0.071	NA
2020-02-11	Xianning	Hubei	0.05	0.07	NA
2020-02-12	Xianning	Hubei	0.05	0.0729	NA
2020-02-13	Xianning	Hubei	0.06	0.0695	NA
2020-02-14	Xianning	Hubei	0.06	0.0679	NA
2020-02-15	Xianning	Hubei	0.06	0.0663	NA
2020-02-16	Xianning	Hubei	0.05	0.072	NA
2020-02-17	Xianning	Hubei	0.06	0.0666	NA
2020-02-18	Xianning	Hubei	0.06	0.0685	NA
2020-02-19	Xianning	Hubei	0.06	0.0721	NA
2020-02-20	Xianning	Hubei	0.06	0.0712	NA
2020-02-21	Xianning	Hubei	0.07	0.0728	NA
2020-02-22	Xianning	Hubei	0.08	0.0726	NA
2020-02-23	Xianning	Hubei	0.08	0.0726	NA
2020-02-24	Xianning	Hubei	0.06	0.068	NA
2020-02-25	Xianning	Hubei	0.05	0.0732	NA
2020-02-26	Xianning	Hubei	0.05	0.0717	NA
2020-02-27	Xianning	Hubei	0.05	0.0722	NA
2020-02-28	Xianning	Hubei	0.05	0.0747	NA
2020-02-29	Xianning	Hubei	0.05	0.0722	NA
2020-01-01	Xiantao	Hubei	NA	0.0304	NA
2020-01-02	Xiantao	Hubei	NA	0.0214	NA
2020-01-03	Xiantao	Hubei	NA	0.0256	NA
2020-01-04	Xiantao	Hubei	NA	0.0257	NA
2020-01-05	Xiantao	Hubei	NA	0.0222	NA
2020-01-06	Xiantao	Hubei	NA	0.023	NA
2020-01-07	Xiantao	Hubei	NA	0.0231	NA
2020-01-08	Xiantao	Hubei	NA	0.0229	NA
2020-01-09	Xiantao	Hubei	NA	0.0233	NA
2020-01-10	Xiantao	Hubei	0.27	0.0238	NA
2020-01-11	Xiantao	Hubei	0.32	0.0281	NA
2020-01-12	Xiantao	Hubei	0.35	0.028	NA
2020-01-13	Xiantao	Hubei	0.34	0.0266	NA
2020-01-14	Xiantao	Hubei	0.32	0.0259	NA
2020-01-15	Xiantao	Hubei	0.32	0.0288	NA
2020-01-16	Xiantao	Hubei	0.33	0.028	NA
2020-01-17	Xiantao	Hubei	0.34	0.0276	NA
2020-01-18	Xiantao	Hubei	0.36	0.0291	NA
2020-01-19	Xiantao	Hubei	0.38	0.0307	NA
2020-01-20	Xiantao	Hubei	0.41	0.0311	NA
2020-01-21	Xiantao	Hubei	0.44	0.0323	NA
2020-01-22	Xiantao	Hubei	0.39	0.033	NA
2020-01-23	Xiantao	Hubei	0.33	0.0334	NA
2020-01-24	Xiantao	Hubei	0.27	0.0319	NA
2020-01-25	Xiantao	Hubei	0.21	0.0338	NA
2020-01-26	Xiantao	Hubei	0.14	0.0282	NA
2020-01-27	Xiantao	Hubei	0.07	0.0298	NA
2020-01-28	Xiantao	Hubei	0.05	0.0277	NA
2020-01-29	Xiantao	Hubei	0.05	0.0264	NA
2020-01-30	Xiantao	Hubei	0.04	0.0289	NA
2020-01-31	Xiantao	Hubei	0.04	0.0286	NA
2020-02-01	Xiantao	Hubei	0.04	0.0313	NA
2020-02-02	Xiantao	Hubei	0.05	0.0279	NA
2020-02-03	Xiantao	Hubei	0.04	0.0306	NA
2020-02-04	Xiantao	Hubei	0.04	0.0291	NA
2020-02-05	Xiantao	Hubei	0.04	0.0329	NA
2020-02-06	Xiantao	Hubei	0.04	0.0299	NA
2020-02-07	Xiantao	Hubei	0.04	0.0321	NA
2020-02-08	Xiantao	Hubei	0.04	0.0295	NA
2020-02-09	Xiantao	Hubei	0.04	0.0259	NA
2020-02-10	Xiantao	Hubei	0.04	0.0337	NA
2020-02-11	Xiantao	Hubei	0.04	0.0323	NA
2020-02-12	Xiantao	Hubei	0.05	0.0283	NA
2020-02-13	Xiantao	Hubei	0.05	0.0267	NA
2020-02-14	Xiantao	Hubei	0.05	0.0247	NA
2020-02-15	Xiantao	Hubei	0.05	0.0297	NA
2020-02-16	Xiantao	Hubei	0.05	0.0299	NA
2020-02-17	Xiantao	Hubei	0.05	0.0287	NA
2020-02-18	Xiantao	Hubei	0.05	0.0287	NA
2020-02-19	Xiantao	Hubei	0.04	0.0308	NA
2020-02-20	Xiantao	Hubei	0.05	0.032	NA
2020-02-21	Xiantao	Hubei	0.05	0.0307	NA
2020-02-22	Xiantao	Hubei	0.05	0.0291	NA
2020-02-23	Xiantao	Hubei	0.06	0.0291	NA
2020-02-24	Xiantao	Hubei	0.05	0.0308	NA
2020-02-25	Xiantao	Hubei	0.04	0.0313	NA
2020-02-26	Xiantao	Hubei	0.04	0.025	NA
2020-02-27	Xiantao	Hubei	0.04	0.029	NA
2020-02-28	Xiantao	Hubei	0.04	0.0323	NA
2020-02-29	Xiantao	Hubei	0.04	0.0284	NA
2020-01-01	Xiaogan	Hubei	NA	0.1693	NA
2020-01-02	Xiaogan	Hubei	NA	0.1086	NA
2020-01-03	Xiaogan	Hubei	NA	0.1321	NA
2020-01-04	Xiaogan	Hubei	NA	0.1336	NA
2020-01-05	Xiaogan	Hubei	NA	0.1214	NA
2020-01-06	Xiaogan	Hubei	NA	0.1104	NA
2020-01-07	Xiaogan	Hubei	NA	0.1068	NA
2020-01-08	Xiaogan	Hubei	NA	0.1041	NA
2020-01-09	Xiaogan	Hubei	NA	0.1099	NA
2020-01-10	Xiaogan	Hubei	0.97	0.1094	NA
2020-01-11	Xiaogan	Hubei	1.11	0.13	NA
2020-01-12	Xiaogan	Hubei	1.09	0.1347	NA
2020-01-13	Xiaogan	Hubei	1.16	0.1204	NA
2020-01-14	Xiaogan	Hubei	0.98	0.1261	NA
2020-01-15	Xiaogan	Hubei	0.95	0.1314	NA
2020-01-16	Xiaogan	Hubei	0.91	0.1257	NA
2020-01-17	Xiaogan	Hubei	1	0.1256	NA
2020-01-18	Xiaogan	Hubei	1	0.1314	NA
2020-01-19	Xiaogan	Hubei	0.98	0.1447	NA
2020-01-20	Xiaogan	Hubei	1.05	0.1424	NA
2020-01-21	Xiaogan	Hubei	1.12	0.1387	NA
2020-01-22	Xiaogan	Hubei	0.96	0.1456	NA
2020-01-23	Xiaogan	Hubei	0.86	0.1691	NA
2020-01-24	Xiaogan	Hubei	0.71	0.1767	NA
2020-01-25	Xiaogan	Hubei	0.74	0.1701	NA
2020-01-26	Xiaogan	Hubei	0.71	0.1647	NA
2020-01-27	Xiaogan	Hubei	0.24	0.1677	NA
2020-01-28	Xiaogan	Hubei	0.15	0.1634	NA
2020-01-29	Xiaogan	Hubei	0.12	0.17	NA
2020-01-30	Xiaogan	Hubei	0.11	0.1636	NA
2020-01-31	Xiaogan	Hubei	0.1	0.1655	NA
2020-02-01	Xiaogan	Hubei	0.11	0.1752	NA
2020-02-02	Xiaogan	Hubei	0.13	0.1509	NA
2020-02-03	Xiaogan	Hubei	0.11	0.2021	NA
2020-02-04	Xiaogan	Hubei	0.11	0.1955	NA
2020-02-05	Xiaogan	Hubei	0.1	0.1842	NA
2020-02-06	Xiaogan	Hubei	0.11	0.1775	NA
2020-02-07	Xiaogan	Hubei	0.1	0.1595	NA
2020-02-08	Xiaogan	Hubei	0.1	0.1629	NA
2020-02-09	Xiaogan	Hubei	0.11	0.1665	NA
2020-02-10	Xiaogan	Hubei	0.11	0.1716	NA
2020-02-11	Xiaogan	Hubei	0.1	0.1604	NA
2020-02-12	Xiaogan	Hubei	0.1	0.1621	NA
2020-02-13	Xiaogan	Hubei	0.11	0.1534	NA
2020-02-14	Xiaogan	Hubei	0.11	0.1575	NA
2020-02-15	Xiaogan	Hubei	0.12	0.1676	NA
2020-02-16	Xiaogan	Hubei	0.1	0.1643	NA
2020-02-17	Xiaogan	Hubei	0.11	0.1533	NA
2020-02-18	Xiaogan	Hubei	0.1	0.1667	NA
2020-02-19	Xiaogan	Hubei	0.1	0.1689	NA
2020-02-20	Xiaogan	Hubei	0.1	0.1616	NA
2020-02-21	Xiaogan	Hubei	0.11	0.1706	NA
2020-02-22	Xiaogan	Hubei	0.11	0.1571	NA
2020-02-23	Xiaogan	Hubei	0.11	0.1707	NA
2020-02-24	Xiaogan	Hubei	0.11	0.1713	NA
2020-02-25	Xiaogan	Hubei	0.11	0.151	NA
2020-02-26	Xiaogan	Hubei	0.11	0.1803	NA
2020-02-27	Xiaogan	Hubei	0.1	0.164	NA
2020-02-28	Xiaogan	Hubei	0.1	0.1684	NA
2020-02-29	Xiaogan	Hubei	0.1	0.1633	NA
2020-01-01	Yichang	Hubei	NA	0.023	NA
2020-01-02	Yichang	Hubei	NA	0.028	NA
2020-01-03	Yichang	Hubei	NA	0.028	NA
2020-01-04	Yichang	Hubei	NA	0.0261	NA
2020-01-05	Yichang	Hubei	NA	0.0257	NA
2020-01-06	Yichang	Hubei	NA	0.0275	NA
2020-01-07	Yichang	Hubei	NA	0.0289	NA
2020-01-08	Yichang	Hubei	NA	0.0285	NA
2020-01-09	Yichang	Hubei	NA	0.0277	NA
2020-01-10	Yichang	Hubei	0.69	0.0308	NA
2020-01-11	Yichang	Hubei	0.75	0.0324	NA
2020-01-12	Yichang	Hubei	0.69	0.0276	NA
2020-01-13	Yichang	Hubei	0.67	0.0276	NA
2020-01-14	Yichang	Hubei	0.64	0.0243	NA
2020-01-15	Yichang	Hubei	0.66	0.0235	NA
2020-01-16	Yichang	Hubei	0.65	0.0248	NA
2020-01-17	Yichang	Hubei	0.7	0.025	NA
2020-01-18	Yichang	Hubei	0.81	0.0254	NA
2020-01-19	Yichang	Hubei	0.8	0.0269	NA
2020-01-20	Yichang	Hubei	0.9	0.0295	NA
2020-01-21	Yichang	Hubei	1.03	0.0305	NA
2020-01-22	Yichang	Hubei	0.99	0.0318	NA
2020-01-23	Yichang	Hubei	0.91	0.0288	NA
2020-01-24	Yichang	Hubei	0.72	0.0226	NA
2020-01-25	Yichang	Hubei	0.48	0.0279	NA
2020-01-26	Yichang	Hubei	0.25	0.0345	NA
2020-01-27	Yichang	Hubei	0.13	0.0449	NA
2020-01-28	Yichang	Hubei	0.11	0.0519	NA
2020-01-29	Yichang	Hubei	0.11	0.0573	NA
2020-01-30	Yichang	Hubei	0.1	0.0565	NA
2020-01-31	Yichang	Hubei	0.1	0.06	NA
2020-02-01	Yichang	Hubei	0.1	0.0578	NA
2020-02-02	Yichang	Hubei	0.13	0.057	NA
2020-02-03	Yichang	Hubei	0.11	0.0481	NA
2020-02-04	Yichang	Hubei	0.11	0.0473	NA
2020-02-05	Yichang	Hubei	0.09	0.0507	NA
2020-02-06	Yichang	Hubei	0.1	0.0552	NA
2020-02-07	Yichang	Hubei	0.1	0.0527	NA
2020-02-08	Yichang	Hubei	0.1	0.0587	NA
2020-02-09	Yichang	Hubei	0.1	0.0597	NA
2020-02-10	Yichang	Hubei	0.11	0.0571	NA
2020-02-11	Yichang	Hubei	0.1	0.0594	NA
2020-02-12	Yichang	Hubei	0.1	0.0591	NA
2020-02-13	Yichang	Hubei	0.1	0.0568	NA
2020-02-14	Yichang	Hubei	0.11	0.0464	NA
2020-02-15	Yichang	Hubei	0.09	0.0535	NA
2020-02-16	Yichang	Hubei	0.09	0.051	NA
2020-02-17	Yichang	Hubei	0.09	0.0602	NA
2020-02-18	Yichang	Hubei	0.1	0.0589	NA
2020-02-19	Yichang	Hubei	0.09	0.0596	NA
2020-02-20	Yichang	Hubei	0.09	0.0636	NA
2020-02-21	Yichang	Hubei	0.1	0.0554	NA
2020-02-22	Yichang	Hubei	0.11	0.0562	NA
2020-02-23	Yichang	Hubei	0.12	0.0591	NA
2020-02-24	Yichang	Hubei	0.13	0.0629	NA
2020-02-25	Yichang	Hubei	0.14	0.0581	NA
2020-02-26	Yichang	Hubei	0.12	0.0553	NA
2020-02-27	Yichang	Hubei	0.1	0.0624	NA
2020-02-28	Yichang	Hubei	0.09	0.0591	NA
2020-02-29	Yichang	Hubei	0.09	0.0587	NA
2020-01-01	Anhui	Non-Hubei	NA	0.0194	NA
2020-01-02	Anhui	Non-Hubei	NA	0.0258	NA
2020-01-03	Anhui	Non-Hubei	NA	0.0226	NA
2020-01-04	Anhui	Non-Hubei	NA	0.0214	NA
2020-01-05	Anhui	Non-Hubei	NA	0.023	NA
2020-01-06	Anhui	Non-Hubei	NA	0.0228	NA
2020-01-07	Anhui	Non-Hubei	NA	0.0233	NA
2020-01-08	Anhui	Non-Hubei	NA	0.0242	NA
2020-01-09	Anhui	Non-Hubei	NA	0.0244	NA
2020-01-10	Anhui	Non-Hubei	3.75	0.0252	NA
2020-01-11	Anhui	Non-Hubei	4.07	0.0226	NA
2020-01-12	Anhui	Non-Hubei	3.52	0.0212	NA
2020-01-13	Anhui	Non-Hubei	3.53	0.0232	NA
2020-01-14	Anhui	Non-Hubei	3.85	0.0241	NA
2020-01-15	Anhui	Non-Hubei	3.66	0.0253	NA
2020-01-16	Anhui	Non-Hubei	3.89	0.0243	NA
2020-01-17	Anhui	Non-Hubei	4.49	0.0252	NA
2020-01-18	Anhui	Non-Hubei	4.36	0.0241	NA
2020-01-19	Anhui	Non-Hubei	5.03	0.0227	NA
2020-01-20	Anhui	Non-Hubei	6.46	0.0227	NA
2020-01-21	Anhui	Non-Hubei	6.95	0.0227	NA
2020-01-22	Anhui	Non-Hubei	7.76	0.021	NA
2020-01-23	Anhui	Non-Hubei	5.84	0.0192	NA
2020-01-24	Anhui	Non-Hubei	3.18	0.0197	NA
2020-01-25	Anhui	Non-Hubei	2.72	0.0181	NA
2020-01-26	Anhui	Non-Hubei	1.92	0.0147	NA
2020-01-27	Anhui	Non-Hubei	1.66	0.0146	NA
2020-01-28	Anhui	Non-Hubei	1.31	0.0086	NA
2020-01-29	Anhui	Non-Hubei	1.13	0.0061	NA
2020-01-30	Anhui	Non-Hubei	0.97	0.0051	NA
2020-01-31	Anhui	Non-Hubei	0.9	0.0068	NA
2020-02-01	Anhui	Non-Hubei	1.08	0.0078	NA
2020-02-02	Anhui	Non-Hubei	0.85	0.0042	NA
2020-02-03	Anhui	Non-Hubei	0.7	0.0099	NA
2020-02-04	Anhui	Non-Hubei	0.67	0.0062	NA
2020-02-05	Anhui	Non-Hubei	0.62	0.0058	NA
2020-02-06	Anhui	Non-Hubei	0.6	0.0051	NA
2020-02-07	Anhui	Non-Hubei	0.63	0.0059	NA
2020-02-08	Anhui	Non-Hubei	0.64	0.0051	NA
2020-02-09	Anhui	Non-Hubei	0.6	0.0039	NA
2020-02-10	Anhui	Non-Hubei	0.49	0.006	NA
2020-02-11	Anhui	Non-Hubei	0.49	0.0055	NA
2020-02-12	Anhui	Non-Hubei	0.44	0.0053	NA
2020-02-13	Anhui	Non-Hubei	0.47	0.0079	NA
2020-02-14	Anhui	Non-Hubei	0.48	0.0084	NA
2020-02-15	Anhui	Non-Hubei	0.43	0.0068	NA
2020-02-16	Anhui	Non-Hubei	0.4	0.0058	NA
2020-02-17	Anhui	Non-Hubei	0.54	0.0075	NA
2020-02-18	Anhui	Non-Hubei	0.56	0.0079	NA
2020-02-19	Anhui	Non-Hubei	0.58	0.0047	NA
2020-02-20	Anhui	Non-Hubei	0.64	0.0049	NA
2020-02-21	Anhui	Non-Hubei	0.73	0.0065	NA
2020-02-22	Anhui	Non-Hubei	0.79	0.0086	NA
2020-02-23	Anhui	Non-Hubei	0.86	0.0083	NA
2020-02-24	Anhui	Non-Hubei	1.11	0.0065	NA
2020-02-25	Anhui	Non-Hubei	1.09	0.0086	NA
2020-02-26	Anhui	Non-Hubei	1.09	0.0087	NA
2020-02-27	Anhui	Non-Hubei	1.1	0.0092	NA
2020-02-28	Anhui	Non-Hubei	1.11	0.0071	NA
2020-02-29	Anhui	Non-Hubei	1.27	0.0107	NA
2020-01-01	Beijing	Non-Hubei	NA	0.0128	NA
2020-01-02	Beijing	Non-Hubei	NA	0.019	NA
2020-01-03	Beijing	Non-Hubei	NA	0.0158	NA
2020-01-04	Beijing	Non-Hubei	NA	0.0141	NA
2020-01-05	Beijing	Non-Hubei	NA	0.0221	NA
2020-01-06	Beijing	Non-Hubei	NA	0.0211	NA
2020-01-07	Beijing	Non-Hubei	NA	0.0194	NA
2020-01-08	Beijing	Non-Hubei	NA	0.0183	NA
2020-01-09	Beijing	Non-Hubei	NA	0.0149	NA
2020-01-10	Beijing	Non-Hubei	12.01	0.0163	NA
2020-01-11	Beijing	Non-Hubei	15.51	0.0116	NA
2020-01-12	Beijing	Non-Hubei	11.91	0.0121	NA
2020-01-13	Beijing	Non-Hubei	11.1	0.0144	NA
2020-01-14	Beijing	Non-Hubei	10.87	0.0142	NA
2020-01-15	Beijing	Non-Hubei	11.94	0.013	NA
2020-01-16	Beijing	Non-Hubei	13.05	0.0128	NA
2020-01-17	Beijing	Non-Hubei	14.47	0.0107	NA
2020-01-18	Beijing	Non-Hubei	17.43	0.0073	NA
2020-01-19	Beijing	Non-Hubei	17.29	0.0068	NA
2020-01-20	Beijing	Non-Hubei	19.66	0.0056	NA
2020-01-21	Beijing	Non-Hubei	23.85	0.0047	NA
2020-01-22	Beijing	Non-Hubei	23.82	0.0039	NA
2020-01-23	Beijing	Non-Hubei	23.91	0.0036	NA
2020-01-24	Beijing	Non-Hubei	18.64	0.0039	NA
2020-01-25	Beijing	Non-Hubei	8.12	0.0042	NA
2020-01-26	Beijing	Non-Hubei	5.3	0.0042	NA
2020-01-27	Beijing	Non-Hubei	3.67	0.0027	NA
2020-01-28	Beijing	Non-Hubei	2.43	0.0021	NA
2020-01-29	Beijing	Non-Hubei	1.81	0.0013	NA
2020-01-30	Beijing	Non-Hubei	1.61	0.0007	NA
2020-01-31	Beijing	Non-Hubei	1.43	0.002	NA
2020-02-01	Beijing	Non-Hubei	1.24	0.0017	NA
2020-02-02	Beijing	Non-Hubei	1.37	0.0011	NA
2020-02-03	Beijing	Non-Hubei	1.22	0.0013	NA
2020-02-04	Beijing	Non-Hubei	1.06	0.0015	NA
2020-02-05	Beijing	Non-Hubei	1	0.0024	NA
2020-02-06	Beijing	Non-Hubei	0.85	0.0014	NA
2020-02-07	Beijing	Non-Hubei	0.94	0.0008	NA
2020-02-08	Beijing	Non-Hubei	1.01	0.0014	NA
2020-02-09	Beijing	Non-Hubei	0.95	0.0021	NA
2020-02-10	Beijing	Non-Hubei	1.03	0.0014	NA
2020-02-11	Beijing	Non-Hubei	0.9	0.0025	NA
2020-02-12	Beijing	Non-Hubei	0.87	0.0018	NA
2020-02-13	Beijing	Non-Hubei	0.89	0.0011	NA
2020-02-14	Beijing	Non-Hubei	0.88	0.0045	NA
2020-02-15	Beijing	Non-Hubei	0.83	0.0044	NA
2020-02-16	Beijing	Non-Hubei	0.81	0.003	NA
2020-02-17	Beijing	Non-Hubei	0.91	0.0025	NA
2020-02-18	Beijing	Non-Hubei	0.92	0.0017	NA
2020-02-19	Beijing	Non-Hubei	0.91	0.0011	NA
2020-02-20	Beijing	Non-Hubei	0.91	0.0014	NA
2020-02-21	Beijing	Non-Hubei	1.01	0.0018	NA
2020-02-22	Beijing	Non-Hubei	1.14	0.0023	NA
2020-02-23	Beijing	Non-Hubei	1.02	0.0007	NA
2020-02-24	Beijing	Non-Hubei	1.09	0.0028	NA
2020-02-25	Beijing	Non-Hubei	1.14	0.0016	NA
2020-02-26	Beijing	Non-Hubei	1.18	0.0024	NA
2020-02-27	Beijing	Non-Hubei	1.16	0.0019	NA
2020-02-28	Beijing	Non-Hubei	1.24	0.0017	NA
2020-02-29	Beijing	Non-Hubei	1.43	0.0013	NA
2020-01-01	Chongqing	Non-Hubei	NA	0.0085	NA
2020-01-02	Chongqing	Non-Hubei	NA	0.0115	NA
2020-01-03	Chongqing	Non-Hubei	NA	0.0103	NA
2020-01-04	Chongqing	Non-Hubei	NA	0.0104	NA
2020-01-05	Chongqing	Non-Hubei	NA	0.0114	NA
2020-01-06	Chongqing	Non-Hubei	NA	0.0123	NA
2020-01-07	Chongqing	Non-Hubei	NA	0.0124	NA
2020-01-08	Chongqing	Non-Hubei	NA	0.0127	NA
2020-01-09	Chongqing	Non-Hubei	NA	0.0146	NA
2020-01-10	Chongqing	Non-Hubei	3.97	0.0148	NA
2020-01-11	Chongqing	Non-Hubei	4.59	0.012	NA
2020-01-12	Chongqing	Non-Hubei	4.29	0.0134	NA
2020-01-13	Chongqing	Non-Hubei	4.34	0.0133	NA
2020-01-14	Chongqing	Non-Hubei	4.26	0.0143	NA
2020-01-15	Chongqing	Non-Hubei	4.74	0.0154	NA
2020-01-16	Chongqing	Non-Hubei	4.96	0.0145	NA
2020-01-17	Chongqing	Non-Hubei	5.27	0.0132	NA
2020-01-18	Chongqing	Non-Hubei	5.98	0.0127	NA
2020-01-19	Chongqing	Non-Hubei	6.19	0.0129	NA
2020-01-20	Chongqing	Non-Hubei	6.72	0.0127	NA
2020-01-21	Chongqing	Non-Hubei	8.18	0.0125	NA
2020-01-22	Chongqing	Non-Hubei	8.29	0.0104	NA
2020-01-23	Chongqing	Non-Hubei	8.81	0.01	NA
2020-01-24	Chongqing	Non-Hubei	7.63	0.0129	NA
2020-01-25	Chongqing	Non-Hubei	4.75	0.0092	NA
2020-01-26	Chongqing	Non-Hubei	4.82	0.0064	NA
2020-01-27	Chongqing	Non-Hubei	4.5	0.0054	NA
2020-01-28	Chongqing	Non-Hubei	3.81	0.0039	NA
2020-01-29	Chongqing	Non-Hubei	3.5	0.0032	NA
2020-01-30	Chongqing	Non-Hubei	3.09	0.0023	NA
2020-01-31	Chongqing	Non-Hubei	2.8	0.0028	NA
2020-02-01	Chongqing	Non-Hubei	1.78	0.0017	NA
2020-02-02	Chongqing	Non-Hubei	2.23	0.0023	NA
2020-02-03	Chongqing	Non-Hubei	1.64	0.0021	NA
2020-02-04	Chongqing	Non-Hubei	1.16	0.0023	NA
2020-02-05	Chongqing	Non-Hubei	1.02	0.002	NA
2020-02-06	Chongqing	Non-Hubei	1.21	0.0026	NA
2020-02-07	Chongqing	Non-Hubei	1.37	0.0019	NA
2020-02-08	Chongqing	Non-Hubei	1.44	0.002	NA
2020-02-09	Chongqing	Non-Hubei	1.27	0.0024	NA
2020-02-10	Chongqing	Non-Hubei	1.15	0.002	NA
2020-02-11	Chongqing	Non-Hubei	0.79	0.0024	NA
2020-02-12	Chongqing	Non-Hubei	0.81	0.0026	NA
2020-02-13	Chongqing	Non-Hubei	0.83	0.0028	NA
2020-02-14	Chongqing	Non-Hubei	0.89	0.0039	NA
2020-02-15	Chongqing	Non-Hubei	0.77	0.0028	NA
2020-02-16	Chongqing	Non-Hubei	0.89	0.0025	NA
2020-02-17	Chongqing	Non-Hubei	0.86	0.0034	NA
2020-02-18	Chongqing	Non-Hubei	0.99	0.002	NA
2020-02-19	Chongqing	Non-Hubei	1.31	0.0026	NA
2020-02-20	Chongqing	Non-Hubei	1.42	0.0021	NA
2020-02-21	Chongqing	Non-Hubei	1.39	0.0021	NA
2020-02-22	Chongqing	Non-Hubei	2.06	0.0035	NA
2020-02-23	Chongqing	Non-Hubei	2.22	0.003	NA
2020-02-24	Chongqing	Non-Hubei	3.22	0.0032	NA
2020-02-25	Chongqing	Non-Hubei	2.84	0.0022	NA
2020-02-26	Chongqing	Non-Hubei	2.86	0.0026	NA
2020-02-27	Chongqing	Non-Hubei	2.92	0.0022	NA
2020-02-28	Chongqing	Non-Hubei	2.72	0.0028	NA
2020-02-29	Chongqing	Non-Hubei	3.1	0.0022	NA
2020-01-01	Fujian	Non-Hubei	NA	0.0061	NA
2020-01-02	Fujian	Non-Hubei	NA	0.0103	NA
2020-01-03	Fujian	Non-Hubei	NA	0.0084	NA
2020-01-04	Fujian	Non-Hubei	NA	0.0084	NA
2020-01-05	Fujian	Non-Hubei	NA	0.0084	NA
2020-01-06	Fujian	Non-Hubei	NA	0.0091	NA
2020-01-07	Fujian	Non-Hubei	NA	0.009	NA
2020-01-08	Fujian	Non-Hubei	NA	0.0101	NA
2020-01-09	Fujian	Non-Hubei	NA	0.0102	NA
2020-01-10	Fujian	Non-Hubei	2.25	0.0098	NA
2020-01-11	Fujian	Non-Hubei	3.14	0.0087	NA
2020-01-12	Fujian	Non-Hubei	2.69	0.0093	NA
2020-01-13	Fujian	Non-Hubei	2.56	0.0102	NA
2020-01-14	Fujian	Non-Hubei	2.47	0.0101	NA
2020-01-15	Fujian	Non-Hubei	2.6	0.01	NA
2020-01-16	Fujian	Non-Hubei	2.83	0.0107	NA
2020-01-17	Fujian	Non-Hubei	3.11	0.0104	NA
2020-01-18	Fujian	Non-Hubei	3.5	0.0092	NA
2020-01-19	Fujian	Non-Hubei	3.31	0.0101	NA
2020-01-20	Fujian	Non-Hubei	3.48	0.009	NA
2020-01-21	Fujian	Non-Hubei	4.07	0.0084	NA
2020-01-22	Fujian	Non-Hubei	4.04	0.0074	NA
2020-01-23	Fujian	Non-Hubei	3.82	0.0072	NA
2020-01-24	Fujian	Non-Hubei	2.78	0.0087	NA
2020-01-25	Fujian	Non-Hubei	1.31	0.0068	NA
2020-01-26	Fujian	Non-Hubei	1.05	0.006	NA
2020-01-27	Fujian	Non-Hubei	0.87	0.0045	NA
2020-01-28	Fujian	Non-Hubei	0.67	0.0023	NA
2020-01-29	Fujian	Non-Hubei	0.55	0.0012	NA
2020-01-30	Fujian	Non-Hubei	0.52	0.0014	NA
2020-01-31	Fujian	Non-Hubei	0.48	0.0012	NA
2020-02-01	Fujian	Non-Hubei	0.43	0.0009	NA
2020-02-02	Fujian	Non-Hubei	0.47	0.001	NA
2020-02-03	Fujian	Non-Hubei	0.43	0.0016	NA
2020-02-04	Fujian	Non-Hubei	0.33	0.0012	NA
2020-02-05	Fujian	Non-Hubei	0.31	0.0012	NA
2020-02-06	Fujian	Non-Hubei	0.28	0.001	NA
2020-02-07	Fujian	Non-Hubei	0.27	0.0013	NA
2020-02-08	Fujian	Non-Hubei	0.26	0.0006	NA
2020-02-09	Fujian	Non-Hubei	0.29	0.0009	NA
2020-02-10	Fujian	Non-Hubei	0.33	0.0014	NA
2020-02-11	Fujian	Non-Hubei	0.39	0.0006	NA
2020-02-12	Fujian	Non-Hubei	0.36	0.0012	NA
2020-02-13	Fujian	Non-Hubei	0.37	0.0007	NA
2020-02-14	Fujian	Non-Hubei	0.38	0.0013	NA
2020-02-15	Fujian	Non-Hubei	0.42	0.0018	NA
2020-02-16	Fujian	Non-Hubei	0.48	0.0013	NA
2020-02-17	Fujian	Non-Hubei	0.59	0.001	NA
2020-02-18	Fujian	Non-Hubei	0.59	0.0012	NA
2020-02-19	Fujian	Non-Hubei	0.66	0.0012	NA
2020-02-20	Fujian	Non-Hubei	0.72	0.0019	NA
2020-02-21	Fujian	Non-Hubei	0.76	0.0015	NA
2020-02-22	Fujian	Non-Hubei	0.83	0.0019	NA
2020-02-23	Fujian	Non-Hubei	0.93	0.0015	NA
2020-02-24	Fujian	Non-Hubei	1.08	0.002	NA
2020-02-25	Fujian	Non-Hubei	0.96	0.0013	NA
2020-02-26	Fujian	Non-Hubei	0.92	0.0024	NA
2020-02-27	Fujian	Non-Hubei	0.87	0.0023	NA
2020-02-28	Fujian	Non-Hubei	0.88	0.0021	NA
2020-02-29	Fujian	Non-Hubei	0.94	0.0013	NA
2020-01-01	Gansu	Non-Hubei	NA	0.0021	NA
2020-01-02	Gansu	Non-Hubei	NA	0.0046	NA
2020-01-03	Gansu	Non-Hubei	NA	0.0031	NA
2020-01-04	Gansu	Non-Hubei	NA	0.0039	NA
2020-01-05	Gansu	Non-Hubei	NA	0.0044	NA
2020-01-06	Gansu	Non-Hubei	NA	0.0053	NA
2020-01-07	Gansu	Non-Hubei	NA	0.0055	NA
2020-01-08	Gansu	Non-Hubei	NA	0.0057	NA
2020-01-09	Gansu	Non-Hubei	NA	0.0058	NA
2020-01-10	Gansu	Non-Hubei	1.94	0.0052	NA
2020-01-11	Gansu	Non-Hubei	2.46	0.004	NA
2020-01-12	Gansu	Non-Hubei	2.35	0.0049	NA
2020-01-13	Gansu	Non-Hubei	2.11	0.0052	NA
2020-01-14	Gansu	Non-Hubei	1.92	0.0048	NA
2020-01-15	Gansu	Non-Hubei	1.73	0.0041	NA
2020-01-16	Gansu	Non-Hubei	1.68	0.0035	NA
2020-01-17	Gansu	Non-Hubei	1.91	0.0033	NA
2020-01-18	Gansu	Non-Hubei	1.93	0.0028	NA
2020-01-19	Gansu	Non-Hubei	1.8	0.0031	NA
2020-01-20	Gansu	Non-Hubei	2.01	0.0029	NA
2020-01-21	Gansu	Non-Hubei	2.5	0.0028	NA
2020-01-22	Gansu	Non-Hubei	2.8	0.0027	NA
2020-01-23	Gansu	Non-Hubei	3.03	0.0022	NA
2020-01-24	Gansu	Non-Hubei	2.36	0.0033	NA
2020-01-25	Gansu	Non-Hubei	1.3	0.0029	NA
2020-01-26	Gansu	Non-Hubei	1.04	0.0023	NA
2020-01-27	Gansu	Non-Hubei	0.81	0.0018	NA
2020-01-28	Gansu	Non-Hubei	0.59	0.0014	NA
2020-01-29	Gansu	Non-Hubei	0.45	0.0003	NA
2020-01-30	Gansu	Non-Hubei	0.4	0.0003	NA
2020-01-31	Gansu	Non-Hubei	0.35	0.0002	NA
2020-02-01	Gansu	Non-Hubei	0.3	0.0006	NA
2020-02-02	Gansu	Non-Hubei	0.33	0.0007	NA
2020-02-03	Gansu	Non-Hubei	0.29	0.0015	NA
2020-02-04	Gansu	Non-Hubei	0.24	0.0006	NA
2020-02-05	Gansu	Non-Hubei	0.22	0.0011	NA
2020-02-06	Gansu	Non-Hubei	0.21	0.0001	NA
2020-02-07	Gansu	Non-Hubei	0.2	0.0003	NA
2020-02-08	Gansu	Non-Hubei	0.18	0.0004	NA
2020-02-09	Gansu	Non-Hubei	0.18	0.0003	NA
2020-02-10	Gansu	Non-Hubei	0.19	0.0005	NA
2020-02-11	Gansu	Non-Hubei	0.17	0.0004	NA
2020-02-12	Gansu	Non-Hubei	0.17	0.0006	NA
2020-02-13	Gansu	Non-Hubei	0.18	0.0003	NA
2020-02-14	Gansu	Non-Hubei	0.18	0.0003	NA
2020-02-15	Gansu	Non-Hubei	0.19	0.0006	NA
2020-02-16	Gansu	Non-Hubei	0.2	0.0004	NA
2020-02-17	Gansu	Non-Hubei	0.23	0.0006	NA
2020-02-18	Gansu	Non-Hubei	0.25	0.0001	NA
2020-02-19	Gansu	Non-Hubei	0.25	0.0002	NA
2020-02-20	Gansu	Non-Hubei	0.26	0.0007	NA
2020-02-21	Gansu	Non-Hubei	0.28	0.0002	NA
2020-02-22	Gansu	Non-Hubei	0.33	0.0005	NA
2020-02-23	Gansu	Non-Hubei	0.38	0.0003	NA
2020-02-24	Gansu	Non-Hubei	0.47	0.0001	NA
2020-02-25	Gansu	Non-Hubei	0.5	0.0006	NA
2020-02-26	Gansu	Non-Hubei	0.52	0.0003	NA
2020-02-27	Gansu	Non-Hubei	0.49	0.0006	NA
2020-02-28	Gansu	Non-Hubei	0.51	0.0003	NA
2020-02-29	Gansu	Non-Hubei	0.59	0.0007	NA
2020-01-01	Guangdong	Non-Hubei	NA	0.0261	NA
2020-01-02	Guangdong	Non-Hubei	NA	0.0376	NA
2020-01-03	Guangdong	Non-Hubei	NA	0.0299	NA
2020-01-04	Guangdong	Non-Hubei	NA	0.0276	NA
2020-01-05	Guangdong	Non-Hubei	NA	0.0348	NA
2020-01-06	Guangdong	Non-Hubei	NA	0.0311	NA
2020-01-07	Guangdong	Non-Hubei	NA	0.0295	NA
2020-01-08	Guangdong	Non-Hubei	NA	0.0292	NA
2020-01-09	Guangdong	Non-Hubei	NA	0.0277	NA
2020-01-10	Guangdong	Non-Hubei	13.29	0.0283	NA
2020-01-11	Guangdong	Non-Hubei	15.93	0.0222	NA
2020-01-12	Guangdong	Non-Hubei	14.64	0.0227	NA
2020-01-13	Guangdong	Non-Hubei	13.79	0.0245	NA
2020-01-14	Guangdong	Non-Hubei	13.17	0.0218	NA
2020-01-15	Guangdong	Non-Hubei	14.25	0.0193	NA
2020-01-16	Guangdong	Non-Hubei	16.11	0.0195	NA
2020-01-17	Guangdong	Non-Hubei	17.59	0.0185	NA
2020-01-18	Guangdong	Non-Hubei	20.57	0.0162	NA
2020-01-19	Guangdong	Non-Hubei	19.38	0.0177	NA
2020-01-20	Guangdong	Non-Hubei	19.16	0.0166	NA
2020-01-21	Guangdong	Non-Hubei	22.03	0.0169	NA
2020-01-22	Guangdong	Non-Hubei	19.64	0.0156	NA
2020-01-23	Guangdong	Non-Hubei	17.21	0.0155	NA
2020-01-24	Guangdong	Non-Hubei	13.28	0.029	NA
2020-01-25	Guangdong	Non-Hubei	6.62	0.0312	NA
2020-01-26	Guangdong	Non-Hubei	4.72	0.0376	NA
2020-01-27	Guangdong	Non-Hubei	3.42	0.0268	NA
2020-01-28	Guangdong	Non-Hubei	2.46	0.0164	NA
2020-01-29	Guangdong	Non-Hubei	1.99	0.0127	NA
2020-01-30	Guangdong	Non-Hubei	1.81	0.0083	NA
2020-01-31	Guangdong	Non-Hubei	1.64	0.0105	NA
2020-02-01	Guangdong	Non-Hubei	1.6	0.0067	NA
2020-02-02	Guangdong	Non-Hubei	1.79	0.0051	NA
2020-02-03	Guangdong	Non-Hubei	1.61	0.0105	NA
2020-02-04	Guangdong	Non-Hubei	1.34	0.0087	NA
2020-02-05	Guangdong	Non-Hubei	1.33	0.0076	NA
2020-02-06	Guangdong	Non-Hubei	1.31	0.0047	NA
2020-02-07	Guangdong	Non-Hubei	1.34	0.0063	NA
2020-02-08	Guangdong	Non-Hubei	1.44	0.0063	NA
2020-02-09	Guangdong	Non-Hubei	1.48	0.0081	NA
2020-02-10	Guangdong	Non-Hubei	1.74	0.008	NA
2020-02-11	Guangdong	Non-Hubei	1.4	0.0062	NA
2020-02-12	Guangdong	Non-Hubei	1.32	0.0062	NA
2020-02-13	Guangdong	Non-Hubei	1.33	0.0051	NA
2020-02-14	Guangdong	Non-Hubei	1.39	0.0076	NA
2020-02-15	Guangdong	Non-Hubei	1.41	0.0083	NA
2020-02-16	Guangdong	Non-Hubei	1.2	0.0076	NA
2020-02-17	Guangdong	Non-Hubei	1.74	0.0087	NA
2020-02-18	Guangdong	Non-Hubei	1.6	0.0097	NA
2020-02-19	Guangdong	Non-Hubei	1.64	0.0078	NA
2020-02-20	Guangdong	Non-Hubei	1.8	0.0078	NA
2020-02-21	Guangdong	Non-Hubei	2.02	0.0081	NA
2020-02-22	Guangdong	Non-Hubei	2.54	0.0079	NA
2020-02-23	Guangdong	Non-Hubei	2.16	0.0119	NA
2020-02-24	Guangdong	Non-Hubei	2.82	0.0146	NA
2020-02-25	Guangdong	Non-Hubei	2.45	0.0151	NA
2020-02-26	Guangdong	Non-Hubei	2.52	0.011	NA
2020-02-27	Guangdong	Non-Hubei	2.7	0.0096	NA
2020-02-28	Guangdong	Non-Hubei	2.98	0.0088	NA
2020-02-29	Guangdong	Non-Hubei	3.91	0.0091	NA
2020-01-01	Guangxi	Non-Hubei	NA	0.0052	NA
2020-01-02	Guangxi	Non-Hubei	NA	0.0093	NA
2020-01-03	Guangxi	Non-Hubei	NA	0.0077	NA
2020-01-04	Guangxi	Non-Hubei	NA	0.0084	NA
2020-01-05	Guangxi	Non-Hubei	NA	0.0089	NA
2020-01-06	Guangxi	Non-Hubei	NA	0.0088	NA
2020-01-07	Guangxi	Non-Hubei	NA	0.01	NA
2020-01-08	Guangxi	Non-Hubei	NA	0.0117	NA
2020-01-09	Guangxi	Non-Hubei	NA	0.0126	NA
2020-01-10	Guangxi	Non-Hubei	3.26	0.0117	NA
2020-01-11	Guangxi	Non-Hubei	3.93	0.0098	NA
2020-01-12	Guangxi	Non-Hubei	3.82	0.012	NA
2020-01-13	Guangxi	Non-Hubei	3.61	0.012	NA
2020-01-14	Guangxi	Non-Hubei	2.98	0.0101	NA
2020-01-15	Guangxi	Non-Hubei	3.01	0.0086	NA
2020-01-16	Guangxi	Non-Hubei	3.19	0.0081	NA
2020-01-17	Guangxi	Non-Hubei	3.53	0.0078	NA
2020-01-18	Guangxi	Non-Hubei	4.49	0.006	NA
2020-01-19	Guangxi	Non-Hubei	4.32	0.0076	NA
2020-01-20	Guangxi	Non-Hubei	4.57	0.0072	NA
2020-01-21	Guangxi	Non-Hubei	5.69	0.0062	NA
2020-01-22	Guangxi	Non-Hubei	6.08	0.0055	NA
2020-01-23	Guangxi	Non-Hubei	6.08	0.0052	NA
2020-01-24	Guangxi	Non-Hubei	4.45	0.0066	NA
2020-01-25	Guangxi	Non-Hubei	1.85	0.0071	NA
2020-01-26	Guangxi	Non-Hubei	1.86	0.0042	NA
2020-01-27	Guangxi	Non-Hubei	1.56	0.0038	NA
2020-01-28	Guangxi	Non-Hubei	1.38	0.0015	NA
2020-01-29	Guangxi	Non-Hubei	1.29	0.0004	NA
2020-01-30	Guangxi	Non-Hubei	1.2	0.0003	NA
2020-01-31	Guangxi	Non-Hubei	1.03	0.0008	NA
2020-02-01	Guangxi	Non-Hubei	0.87	0.0006	NA
2020-02-02	Guangxi	Non-Hubei	0.97	0.0007	NA
2020-02-03	Guangxi	Non-Hubei	0.77	0.0016	NA
2020-02-04	Guangxi	Non-Hubei	0.57	0.0005	NA
2020-02-05	Guangxi	Non-Hubei	0.54	0.0011	NA
2020-02-06	Guangxi	Non-Hubei	0.54	0.0009	NA
2020-02-07	Guangxi	Non-Hubei	0.57	0.0014	NA
2020-02-08	Guangxi	Non-Hubei	0.62	0.0006	NA
2020-02-09	Guangxi	Non-Hubei	0.63	0.0009	NA
2020-02-10	Guangxi	Non-Hubei	0.56	0.0011	NA
2020-02-11	Guangxi	Non-Hubei	0.46	0.0009	NA
2020-02-12	Guangxi	Non-Hubei	0.44	0.0014	NA
2020-02-13	Guangxi	Non-Hubei	0.44	0.0011	NA
2020-02-14	Guangxi	Non-Hubei	0.44	0.0003	NA
2020-02-15	Guangxi	Non-Hubei	0.46	0.0017	NA
2020-02-16	Guangxi	Non-Hubei	0.45	0.0015	NA
2020-02-17	Guangxi	Non-Hubei	0.53	0.0006	NA
2020-02-18	Guangxi	Non-Hubei	0.54	0.0025	NA
2020-02-19	Guangxi	Non-Hubei	0.58	0.0008	NA
2020-02-20	Guangxi	Non-Hubei	0.62	0.0021	NA
2020-02-21	Guangxi	Non-Hubei	0.73	0.0012	NA
2020-02-22	Guangxi	Non-Hubei	0.87	0.0016	NA
2020-02-23	Guangxi	Non-Hubei	0.98	0.0017	NA
2020-02-24	Guangxi	Non-Hubei	1.12	0.0023	NA
2020-02-25	Guangxi	Non-Hubei	1.17	0.0022	NA
2020-02-26	Guangxi	Non-Hubei	1.23	0.0022	NA
2020-02-27	Guangxi	Non-Hubei	1.17	0.0015	NA
2020-02-28	Guangxi	Non-Hubei	1.22	0.0022	NA
2020-02-29	Guangxi	Non-Hubei	1.32	0.0012	NA
2020-01-01	Guizhou	Non-Hubei	NA	0.0064	NA
2020-01-02	Guizhou	Non-Hubei	NA	0.0099	NA
2020-01-03	Guizhou	Non-Hubei	NA	0.0089	NA
2020-01-04	Guizhou	Non-Hubei	NA	0.0094	NA
2020-01-05	Guizhou	Non-Hubei	NA	0.0102	NA
2020-01-06	Guizhou	Non-Hubei	NA	0.0117	NA
2020-01-07	Guizhou	Non-Hubei	NA	0.0116	NA
2020-01-08	Guizhou	Non-Hubei	NA	0.013	NA
2020-01-09	Guizhou	Non-Hubei	NA	0.0124	NA
2020-01-10	Guizhou	Non-Hubei	3.5	0.0102	NA
2020-01-11	Guizhou	Non-Hubei	4.25	0.0076	NA
2020-01-12	Guizhou	Non-Hubei	3.71	0.0087	NA
2020-01-13	Guizhou	Non-Hubei	3.36	0.0098	NA
2020-01-14	Guizhou	Non-Hubei	3.17	0.008	NA
2020-01-15	Guizhou	Non-Hubei	3.13	0.0059	NA
2020-01-16	Guizhou	Non-Hubei	3.15	0.0059	NA
2020-01-17	Guizhou	Non-Hubei	3.43	0.0051	NA
2020-01-18	Guizhou	Non-Hubei	3.81	0.0045	NA
2020-01-19	Guizhou	Non-Hubei	3.6	0.0047	NA
2020-01-20	Guizhou	Non-Hubei	3.8	0.0045	NA
2020-01-21	Guizhou	Non-Hubei	4.85	0.0038	NA
2020-01-22	Guizhou	Non-Hubei	5.24	0.003	NA
2020-01-23	Guizhou	Non-Hubei	5.64	0.0029	NA
2020-01-24	Guizhou	Non-Hubei	4.79	0.0037	NA
2020-01-25	Guizhou	Non-Hubei	2.03	0.004	NA
2020-01-26	Guizhou	Non-Hubei	2.54	0.0029	NA
2020-01-27	Guizhou	Non-Hubei	2.02	0.0024	NA
2020-01-28	Guizhou	Non-Hubei	1.38	0.001	NA
2020-01-29	Guizhou	Non-Hubei	1.07	0.0006	NA
2020-01-30	Guizhou	Non-Hubei	0.95	0.001	NA
2020-01-31	Guizhou	Non-Hubei	0.77	0.0005	NA
2020-02-01	Guizhou	Non-Hubei	0.68	0.0006	NA
2020-02-02	Guizhou	Non-Hubei	0.71	0.0007	NA
2020-02-03	Guizhou	Non-Hubei	0.57	0.0006	NA
2020-02-04	Guizhou	Non-Hubei	0.43	0.0009	NA
2020-02-05	Guizhou	Non-Hubei	0.4	0.0011	NA
2020-02-06	Guizhou	Non-Hubei	0.36	0.0007	NA
2020-02-07	Guizhou	Non-Hubei	0.26	0.0005	NA
2020-02-08	Guizhou	Non-Hubei	0.33	0.001	NA
2020-02-09	Guizhou	Non-Hubei	0.33	0.0011	NA
2020-02-10	Guizhou	Non-Hubei	0.36	0.0003	NA
2020-02-11	Guizhou	Non-Hubei	0.3	0.0006	NA
2020-02-12	Guizhou	Non-Hubei	0.3	0.0009	NA
2020-02-13	Guizhou	Non-Hubei	0.31	0.0009	NA
2020-02-14	Guizhou	Non-Hubei	0.31	0.0004	NA
2020-02-15	Guizhou	Non-Hubei	0.31	0.0006	NA
2020-02-16	Guizhou	Non-Hubei	0.47	0.004	NA
2020-02-17	Guizhou	Non-Hubei	0.89	0.0017	NA
2020-02-18	Guizhou	Non-Hubei	0.88	0.0006	NA
2020-02-19	Guizhou	Non-Hubei	0.84	0.0007	NA
2020-02-20	Guizhou	Non-Hubei	0.85	0.0014	NA
2020-02-21	Guizhou	Non-Hubei	0.86	0.0003	NA
2020-02-22	Guizhou	Non-Hubei	0.99	0.001	NA
2020-02-23	Guizhou	Non-Hubei	0.93	0.001	NA
2020-02-24	Guizhou	Non-Hubei	1.12	0.0011	NA
2020-02-25	Guizhou	Non-Hubei	1.1	0.0012	NA
2020-02-26	Guizhou	Non-Hubei	1.18	0.0018	NA
2020-02-27	Guizhou	Non-Hubei	1.2	0.0009	NA
2020-02-28	Guizhou	Non-Hubei	1.31	0.0007	NA
2020-02-29	Guizhou	Non-Hubei	1.5	0.0009	NA
2020-01-01	Hainan	Non-Hubei	NA	0.0045	NA
2020-01-02	Hainan	Non-Hubei	NA	0.0067	NA
2020-01-03	Hainan	Non-Hubei	NA	0.0042	NA
2020-01-04	Hainan	Non-Hubei	NA	0.0047	NA
2020-01-05	Hainan	Non-Hubei	NA	0.0052	NA
2020-01-06	Hainan	Non-Hubei	NA	0.0061	NA
2020-01-07	Hainan	Non-Hubei	NA	0.0066	NA
2020-01-08	Hainan	Non-Hubei	NA	0.0054	NA
2020-01-09	Hainan	Non-Hubei	NA	0.0053	NA
2020-01-10	Hainan	Non-Hubei	1.83	0.0046	NA
2020-01-11	Hainan	Non-Hubei	2.25	0.0036	NA
2020-01-12	Hainan	Non-Hubei	1.98	0.0046	NA
2020-01-13	Hainan	Non-Hubei	2	0.004	NA
2020-01-14	Hainan	Non-Hubei	1.74	0.0039	NA
2020-01-15	Hainan	Non-Hubei	1.72	0.0038	NA
2020-01-16	Hainan	Non-Hubei	1.79	0.0042	NA
2020-01-17	Hainan	Non-Hubei	1.95	0.0038	NA
2020-01-18	Hainan	Non-Hubei	2.47	0.0032	NA
2020-01-19	Hainan	Non-Hubei	2.33	0.0039	NA
2020-01-20	Hainan	Non-Hubei	2.36	0.0037	NA
2020-01-21	Hainan	Non-Hubei	2.91	0.0036	NA
2020-01-22	Hainan	Non-Hubei	3.45	0.0033	NA
2020-01-23	Hainan	Non-Hubei	4.18	0.0032	NA
2020-01-24	Hainan	Non-Hubei	3.34	0.005	NA
2020-01-25	Hainan	Non-Hubei	1.28	0.0068	NA
2020-01-26	Hainan	Non-Hubei	1.2	0.005	NA
2020-01-27	Hainan	Non-Hubei	0.84	0.003	NA
2020-01-28	Hainan	Non-Hubei	0.68	0.0022	NA
2020-01-29	Hainan	Non-Hubei	0.54	0.0006	NA
2020-01-30	Hainan	Non-Hubei	0.47	0.0002	NA
2020-01-31	Hainan	Non-Hubei	0.42	0	NA
2020-02-01	Hainan	Non-Hubei	0.39	0.0004	NA
2020-02-02	Hainan	Non-Hubei	0.46	0.0003	NA
2020-02-03	Hainan	Non-Hubei	0.47	0	NA
2020-02-04	Hainan	Non-Hubei	0.4	0.0002	NA
2020-02-05	Hainan	Non-Hubei	0.4	0.0003	NA
2020-02-06	Hainan	Non-Hubei	0.41	0.0001	NA
2020-02-07	Hainan	Non-Hubei	0.5	0.0003	NA
2020-02-08	Hainan	Non-Hubei	0.52	0.0002	NA
2020-02-09	Hainan	Non-Hubei	0.31	0.0002	NA
2020-02-10	Hainan	Non-Hubei	0.34	0.0003	NA
2020-02-11	Hainan	Non-Hubei	0.27	0.0002	NA
2020-02-12	Hainan	Non-Hubei	0.26	0.0001	NA
2020-02-13	Hainan	Non-Hubei	0.26	0.0002	NA
2020-02-14	Hainan	Non-Hubei	0.26	0.0001	NA
2020-02-15	Hainan	Non-Hubei	0.3	0.0002	NA
2020-02-16	Hainan	Non-Hubei	0.25	0.0002	NA
2020-02-17	Hainan	Non-Hubei	0.3	0.0002	NA
2020-02-18	Hainan	Non-Hubei	0.26	0.0005	NA
2020-02-19	Hainan	Non-Hubei	0.27	0.0005	NA
2020-02-20	Hainan	Non-Hubei	0.3	0.0002	NA
2020-02-21	Hainan	Non-Hubei	0.35	0.0001	NA
2020-02-22	Hainan	Non-Hubei	0.45	0.0003	NA
2020-02-23	Hainan	Non-Hubei	0.39	0.0001	NA
2020-02-24	Hainan	Non-Hubei	0.49	0.0002	NA
2020-02-25	Hainan	Non-Hubei	0.42	0.0003	NA
2020-02-26	Hainan	Non-Hubei	0.43	0.0002	NA
2020-02-27	Hainan	Non-Hubei	0.46	0	NA
2020-02-28	Hainan	Non-Hubei	0.54	0.0003	NA
2020-02-29	Hainan	Non-Hubei	0.72	0.0007	NA
2020-01-01	Hebei	Non-Hubei	NA	0.0068	NA
2020-01-02	Hebei	Non-Hubei	NA	0.0098	NA
2020-01-03	Hebei	Non-Hubei	NA	0.0077	NA
2020-01-04	Hebei	Non-Hubei	NA	0.0084	NA
2020-01-05	Hebei	Non-Hubei	NA	0.0101	NA
2020-01-06	Hebei	Non-Hubei	NA	0.0104	NA
2020-01-07	Hebei	Non-Hubei	NA	0.0112	NA
2020-01-08	Hebei	Non-Hubei	NA	0.0121	NA
2020-01-09	Hebei	Non-Hubei	NA	0.0127	NA
2020-01-10	Hebei	Non-Hubei	3.41	0.0125	NA
2020-01-11	Hebei	Non-Hubei	3.54	0.0099	NA
2020-01-12	Hebei	Non-Hubei	3.1	0.0104	NA
2020-01-13	Hebei	Non-Hubei	2.84	0.0113	NA
2020-01-14	Hebei	Non-Hubei	2.5	0.0101	NA
2020-01-15	Hebei	Non-Hubei	2.57	0.0116	NA
2020-01-16	Hebei	Non-Hubei	2.66	0.0107	NA
2020-01-17	Hebei	Non-Hubei	2.68	0.0112	NA
2020-01-18	Hebei	Non-Hubei	2.84	0.0097	NA
2020-01-19	Hebei	Non-Hubei	2.95	0.01	NA
2020-01-20	Hebei	Non-Hubei	3.28	0.0094	NA
2020-01-21	Hebei	Non-Hubei	3.91	0.0082	NA
2020-01-22	Hebei	Non-Hubei	4.04	0.0071	NA
2020-01-23	Hebei	Non-Hubei	4.09	0.0056	NA
2020-01-24	Hebei	Non-Hubei	3.32	0.0059	NA
2020-01-25	Hebei	Non-Hubei	1.5	0.0053	NA
2020-01-26	Hebei	Non-Hubei	1.41	0.0042	NA
2020-01-27	Hebei	Non-Hubei	1.14	0.003	NA
2020-01-28	Hebei	Non-Hubei	0.89	0.0024	NA
2020-01-29	Hebei	Non-Hubei	0.76	0.0014	NA
2020-01-30	Hebei	Non-Hubei	0.8	0.0018	NA
2020-01-31	Hebei	Non-Hubei	0.74	0.0016	NA
2020-02-01	Hebei	Non-Hubei	0.68	0.0022	NA
2020-02-02	Hebei	Non-Hubei	0.79	0.0011	NA
2020-02-03	Hebei	Non-Hubei	0.67	0.0025	NA
2020-02-04	Hebei	Non-Hubei	0.52	0.0023	NA
2020-02-05	Hebei	Non-Hubei	0.48	0.0014	NA
2020-02-06	Hebei	Non-Hubei	0.44	0.0017	NA
2020-02-07	Hebei	Non-Hubei	0.46	0.0022	NA
2020-02-08	Hebei	Non-Hubei	0.46	0.0018	NA
2020-02-09	Hebei	Non-Hubei	0.53	0.0016	NA
2020-02-10	Hebei	Non-Hubei	0.59	0.0014	NA
2020-02-11	Hebei	Non-Hubei	0.45	0.0009	NA
2020-02-12	Hebei	Non-Hubei	0.42	0.0015	NA
2020-02-13	Hebei	Non-Hubei	0.42	0.0012	NA
2020-02-14	Hebei	Non-Hubei	0.41	0.003	NA
2020-02-15	Hebei	Non-Hubei	0.39	0.0024	NA
2020-02-16	Hebei	Non-Hubei	0.45	0.0019	NA
2020-02-17	Hebei	Non-Hubei	0.57	0.0025	NA
2020-02-18	Hebei	Non-Hubei	0.57	0.0021	NA
2020-02-19	Hebei	Non-Hubei	0.58	0.0017	NA
2020-02-20	Hebei	Non-Hubei	0.59	0.0014	NA
2020-02-21	Hebei	Non-Hubei	0.61	0.0022	NA
2020-02-22	Hebei	Non-Hubei	0.68	0.0016	NA
2020-02-23	Hebei	Non-Hubei	0.67	0.0025	NA
2020-02-24	Hebei	Non-Hubei	0.73	0.0021	NA
2020-02-25	Hebei	Non-Hubei	0.74	0.0018	NA
2020-02-26	Hebei	Non-Hubei	0.76	0.0026	NA
2020-02-27	Hebei	Non-Hubei	0.71	0.0014	NA
2020-02-28	Hebei	Non-Hubei	0.75	0.0017	NA
2020-02-29	Hebei	Non-Hubei	0.81	0.0025	NA
2020-01-01	Heilongjiang	Non-Hubei	NA	0.0022	NA
2020-01-02	Heilongjiang	Non-Hubei	NA	0.0032	NA
2020-01-03	Heilongjiang	Non-Hubei	NA	0.0026	NA
2020-01-04	Heilongjiang	Non-Hubei	NA	0.0026	NA
2020-01-05	Heilongjiang	Non-Hubei	NA	0.0028	NA
2020-01-06	Heilongjiang	Non-Hubei	NA	0.003	NA
2020-01-07	Heilongjiang	Non-Hubei	NA	0.0034	NA
2020-01-08	Heilongjiang	Non-Hubei	NA	0.0034	NA
2020-01-09	Heilongjiang	Non-Hubei	NA	0.0035	NA
2020-01-10	Heilongjiang	Non-Hubei	2.57	0.0031	NA
2020-01-11	Heilongjiang	Non-Hubei	2.61	0.0029	NA
2020-01-12	Heilongjiang	Non-Hubei	2.52	0.0036	NA
2020-01-13	Heilongjiang	Non-Hubei	2.37	0.0034	NA
2020-01-14	Heilongjiang	Non-Hubei	2.23	0.0033	NA
2020-01-15	Heilongjiang	Non-Hubei	2.24	0.0033	NA
2020-01-16	Heilongjiang	Non-Hubei	2.29	0.0034	NA
2020-01-17	Heilongjiang	Non-Hubei	2.34	0.0033	NA
2020-01-18	Heilongjiang	Non-Hubei	2.34	0.0028	NA
2020-01-19	Heilongjiang	Non-Hubei	2.32	0.0032	NA
2020-01-20	Heilongjiang	Non-Hubei	2.43	0.0027	NA
2020-01-21	Heilongjiang	Non-Hubei	3.05	0.0023	NA
2020-01-22	Heilongjiang	Non-Hubei	3.39	0.002	NA
2020-01-23	Heilongjiang	Non-Hubei	3.69	0.0018	NA
2020-01-24	Heilongjiang	Non-Hubei	2.85	0.0024	NA
2020-01-25	Heilongjiang	Non-Hubei	1.6	0.0026	NA
2020-01-26	Heilongjiang	Non-Hubei	1.81	0.0013	NA
2020-01-27	Heilongjiang	Non-Hubei	1.77	0.0013	NA
2020-01-28	Heilongjiang	Non-Hubei	1.4	0.0012	NA
2020-01-29	Heilongjiang	Non-Hubei	1.09	0.0003	NA
2020-01-30	Heilongjiang	Non-Hubei	1.03	0.0003	NA
2020-01-31	Heilongjiang	Non-Hubei	0.9	0.0004	NA
2020-02-01	Heilongjiang	Non-Hubei	0.8	0.0005	NA
2020-02-02	Heilongjiang	Non-Hubei	0.9	0.0004	NA
2020-02-03	Heilongjiang	Non-Hubei	0.6	0.0012	NA
2020-02-04	Heilongjiang	Non-Hubei	0.44	0.0001	NA
2020-02-05	Heilongjiang	Non-Hubei	0.41	0.0007	NA
2020-02-06	Heilongjiang	Non-Hubei	0.34	0.0005	NA
2020-02-07	Heilongjiang	Non-Hubei	0.3	0.0004	NA
2020-02-08	Heilongjiang	Non-Hubei	0.29	0.0003	NA
2020-02-09	Heilongjiang	Non-Hubei	0.3	0.0006	NA
2020-02-10	Heilongjiang	Non-Hubei	0.3	0.0008	NA
2020-02-11	Heilongjiang	Non-Hubei	0.26	0	NA
2020-02-12	Heilongjiang	Non-Hubei	0.25	0.0005	NA
2020-02-13	Heilongjiang	Non-Hubei	0.24	0.0004	NA
2020-02-14	Heilongjiang	Non-Hubei	0.25	0.0004	NA
2020-02-15	Heilongjiang	Non-Hubei	0.23	0.0007	NA
2020-02-16	Heilongjiang	Non-Hubei	0.24	0.0003	NA
2020-02-17	Heilongjiang	Non-Hubei	0.25	0.0005	NA
2020-02-18	Heilongjiang	Non-Hubei	0.26	0.0001	NA
2020-02-19	Heilongjiang	Non-Hubei	0.26	0.0005	NA
2020-02-20	Heilongjiang	Non-Hubei	0.27	0.0008	NA
2020-02-21	Heilongjiang	Non-Hubei	0.26	0.0002	NA
2020-02-22	Heilongjiang	Non-Hubei	0.21	0.0002	NA
2020-02-23	Heilongjiang	Non-Hubei	0.23	0.0006	NA
2020-02-24	Heilongjiang	Non-Hubei	0.27	0.0007	NA
2020-02-25	Heilongjiang	Non-Hubei	0.33	0.0002	NA
2020-02-26	Heilongjiang	Non-Hubei	0.38	0.0002	NA
2020-02-27	Heilongjiang	Non-Hubei	0.38	0.0007	NA
2020-02-28	Heilongjiang	Non-Hubei	0.38	0.0002	NA
2020-02-29	Heilongjiang	Non-Hubei	0.32	0.0003	NA
2020-01-01	Henan	Non-Hubei	NA	0.0413	NA
2020-01-02	Henan	Non-Hubei	NA	0.0493	NA
2020-01-03	Henan	Non-Hubei	NA	0.0455	NA
2020-01-04	Henan	Non-Hubei	NA	0.044	NA
2020-01-05	Henan	Non-Hubei	NA	0.0482	NA
2020-01-06	Henan	Non-Hubei	NA	0.0485	NA
2020-01-07	Henan	Non-Hubei	NA	0.05	NA
2020-01-08	Henan	Non-Hubei	NA	0.0503	NA
2020-01-09	Henan	Non-Hubei	NA	0.0531	NA
2020-01-10	Henan	Non-Hubei	7.4	0.0523	NA
2020-01-11	Henan	Non-Hubei	7.96	0.0492	NA
2020-01-12	Henan	Non-Hubei	6.55	0.0493	NA
2020-01-13	Henan	Non-Hubei	6.06	0.0534	NA
2020-01-14	Henan	Non-Hubei	5.83	0.0577	NA
2020-01-15	Henan	Non-Hubei	6.16	0.0603	NA
2020-01-16	Henan	Non-Hubei	6.66	0.0646	NA
2020-01-17	Henan	Non-Hubei	7.93	0.0637	NA
2020-01-18	Henan	Non-Hubei	8.27	0.056	NA
2020-01-19	Henan	Non-Hubei	8.86	0.0586	NA
2020-01-20	Henan	Non-Hubei	9.72	0.0622	NA
2020-01-21	Henan	Non-Hubei	11.91	0.0618	NA
2020-01-22	Henan	Non-Hubei	12.38	0.0567	NA
2020-01-23	Henan	Non-Hubei	12.28	0.0532	NA
2020-01-24	Henan	Non-Hubei	9.98	0.0498	NA
2020-01-25	Henan	Non-Hubei	4.36	0.0433	NA
2020-01-26	Henan	Non-Hubei	2.44	0.041	NA
2020-01-27	Henan	Non-Hubei	1.39	0.0276	NA
2020-01-28	Henan	Non-Hubei	1.04	0.0219	NA
2020-01-29	Henan	Non-Hubei	0.82	0.0172	NA
2020-01-30	Henan	Non-Hubei	0.75	0.0123	NA
2020-01-31	Henan	Non-Hubei	0.66	0.0135	NA
2020-02-01	Henan	Non-Hubei	0.59	0.0115	NA
2020-02-02	Henan	Non-Hubei	0.73	0.0123	NA
2020-02-03	Henan	Non-Hubei	0.57	0.0137	NA
2020-02-04	Henan	Non-Hubei	0.46	0.0154	NA
2020-02-05	Henan	Non-Hubei	0.42	0.0102	NA
2020-02-06	Henan	Non-Hubei	0.37	0.0115	NA
2020-02-07	Henan	Non-Hubei	0.42	0.0131	NA
2020-02-08	Henan	Non-Hubei	0.45	0.012	NA
2020-02-09	Henan	Non-Hubei	0.45	0.0133	NA
2020-02-10	Henan	Non-Hubei	0.47	0.0142	NA
2020-02-11	Henan	Non-Hubei	0.41	0.0152	NA
2020-02-12	Henan	Non-Hubei	0.41	0.0107	NA
2020-02-13	Henan	Non-Hubei	0.43	0.0194	NA
2020-02-14	Henan	Non-Hubei	0.43	0.0195	NA
2020-02-15	Henan	Non-Hubei	0.39	0.0172	NA
2020-02-16	Henan	Non-Hubei	0.4	0.0216	NA
2020-02-17	Henan	Non-Hubei	0.49	0.0126	NA
2020-02-18	Henan	Non-Hubei	0.5	0.0134	NA
2020-02-19	Henan	Non-Hubei	0.5	0.0139	NA
2020-02-20	Henan	Non-Hubei	0.53	0.0144	NA
2020-02-21	Henan	Non-Hubei	0.59	0.0162	NA
2020-02-22	Henan	Non-Hubei	0.75	0.0172	NA
2020-02-23	Henan	Non-Hubei	0.78	0.0153	NA
2020-02-24	Henan	Non-Hubei	0.92	0.0157	NA
2020-02-25	Henan	Non-Hubei	0.92	0.0185	NA
2020-02-26	Henan	Non-Hubei	0.93	0.0153	NA
2020-02-27	Henan	Non-Hubei	0.89	0.0148	NA
2020-02-28	Henan	Non-Hubei	0.96	0.0156	NA
2020-02-29	Henan	Non-Hubei	1.15	0.0157	NA
2020-01-01	Hunan	Non-Hubei	NA	0.0309	NA
2020-01-02	Hunan	Non-Hubei	NA	0.0374	NA
2020-01-03	Hunan	Non-Hubei	NA	0.0373	NA
2020-01-04	Hunan	Non-Hubei	NA	0.0325	NA
2020-01-05	Hunan	Non-Hubei	NA	0.0345	NA
2020-01-06	Hunan	Non-Hubei	NA	0.0364	NA
2020-01-07	Hunan	Non-Hubei	NA	0.0376	NA
2020-01-08	Hunan	Non-Hubei	NA	0.0377	NA
2020-01-09	Hunan	Non-Hubei	NA	0.0361	NA
2020-01-10	Hunan	Non-Hubei	5.33	0.039	NA
2020-01-11	Hunan	Non-Hubei	6.42	0.0359	NA
2020-01-12	Hunan	Non-Hubei	5.88	0.0345	NA
2020-01-13	Hunan	Non-Hubei	5.7	0.0377	NA
2020-01-14	Hunan	Non-Hubei	5.25	0.0382	NA
2020-01-15	Hunan	Non-Hubei	5.41	0.0357	NA
2020-01-16	Hunan	Non-Hubei	5.55	0.0363	NA
2020-01-17	Hunan	Non-Hubei	6.09	0.0359	NA
2020-01-18	Hunan	Non-Hubei	7.68	0.0375	NA
2020-01-19	Hunan	Non-Hubei	7.22	0.0343	NA
2020-01-20	Hunan	Non-Hubei	7.62	0.0336	NA
2020-01-21	Hunan	Non-Hubei	9.7	0.034	NA
2020-01-22	Hunan	Non-Hubei	10.45	0.0324	NA
2020-01-23	Hunan	Non-Hubei	10.71	0.0307	NA
2020-01-24	Hunan	Non-Hubei	7.25	0.0312	NA
2020-01-25	Hunan	Non-Hubei	4.1	0.0236	NA
2020-01-26	Hunan	Non-Hubei	3.15	0.0238	NA
2020-01-27	Hunan	Non-Hubei	2.17	0.0197	NA
2020-01-28	Hunan	Non-Hubei	1.71	0.0169	NA
2020-01-29	Hunan	Non-Hubei	1.4	0.0125	NA
2020-01-30	Hunan	Non-Hubei	1.23	0.014	NA
2020-01-31	Hunan	Non-Hubei	1.04	0.0139	NA
2020-02-01	Hunan	Non-Hubei	0.93	0.0123	NA
2020-02-02	Hunan	Non-Hubei	1.06	0.0075	NA
2020-02-03	Hunan	Non-Hubei	0.86	0.0132	NA
2020-02-04	Hunan	Non-Hubei	0.72	0.0123	NA
2020-02-05	Hunan	Non-Hubei	0.76	0.0093	NA
2020-02-06	Hunan	Non-Hubei	0.76	0.0095	NA
2020-02-07	Hunan	Non-Hubei	0.88	0.014	NA
2020-02-08	Hunan	Non-Hubei	1.11	0.0144	NA
2020-02-09	Hunan	Non-Hubei	1.18	0.0123	NA
2020-02-10	Hunan	Non-Hubei	1.21	0.0154	NA
2020-02-11	Hunan	Non-Hubei	0.94	0.0159	NA
2020-02-12	Hunan	Non-Hubei	0.92	0.0203	NA
2020-02-13	Hunan	Non-Hubei	0.95	0.0184	NA
2020-02-14	Hunan	Non-Hubei	1.02	0.0166	NA
2020-02-15	Hunan	Non-Hubei	0.99	0.0182	NA
2020-02-16	Hunan	Non-Hubei	0.81	0.0117	NA
2020-02-17	Hunan	Non-Hubei	1.09	0.0122	NA
2020-02-18	Hunan	Non-Hubei	1.05	0.0168	NA
2020-02-19	Hunan	Non-Hubei	1.05	0.0148	NA
2020-02-20	Hunan	Non-Hubei	1.15	0.0117	NA
2020-02-21	Hunan	Non-Hubei	1.36	0.0121	NA
2020-02-22	Hunan	Non-Hubei	1.77	0.0173	NA
2020-02-23	Hunan	Non-Hubei	1.52	0.0169	NA
2020-02-24	Hunan	Non-Hubei	1.71	0.0222	NA
2020-02-25	Hunan	Non-Hubei	1.58	0.019	NA
2020-02-26	Hunan	Non-Hubei	1.55	0.0161	NA
2020-02-27	Hunan	Non-Hubei	1.57	0.0154	NA
2020-02-28	Hunan	Non-Hubei	1.74	0.0168	NA
2020-02-29	Hunan	Non-Hubei	2.27	0.0167	NA
2020-01-01	Inner Mongolia	Non-Hubei	NA	0.0012	NA
2020-01-02	Inner Mongolia	Non-Hubei	NA	0.0021	NA
2020-01-03	Inner Mongolia	Non-Hubei	NA	0.0017	NA
2020-01-04	Inner Mongolia	Non-Hubei	NA	0.0022	NA
2020-01-05	Inner Mongolia	Non-Hubei	NA	0.002	NA
2020-01-06	Inner Mongolia	Non-Hubei	NA	0.0026	NA
2020-01-07	Inner Mongolia	Non-Hubei	NA	0.0028	NA
2020-01-08	Inner Mongolia	Non-Hubei	NA	0.003	NA
2020-01-09	Inner Mongolia	Non-Hubei	NA	0.0033	NA
2020-01-10	Inner Mongolia	Non-Hubei	1.48	0.0031	NA
2020-01-11	Inner Mongolia	Non-Hubei	1.63	0.0023	NA
2020-01-12	Inner Mongolia	Non-Hubei	1.48	0.003	NA
2020-01-13	Inner Mongolia	Non-Hubei	1.44	0.0028	NA
2020-01-14	Inner Mongolia	Non-Hubei	1.29	0.0022	NA
2020-01-15	Inner Mongolia	Non-Hubei	1.29	0.0018	NA
2020-01-16	Inner Mongolia	Non-Hubei	1.26	0.0021	NA
2020-01-17	Inner Mongolia	Non-Hubei	1.24	0.0018	NA
2020-01-18	Inner Mongolia	Non-Hubei	1.31	0.0012	NA
2020-01-19	Inner Mongolia	Non-Hubei	1.35	0.0014	NA
2020-01-20	Inner Mongolia	Non-Hubei	1.46	0.0014	NA
2020-01-21	Inner Mongolia	Non-Hubei	1.76	0.0014	NA
2020-01-22	Inner Mongolia	Non-Hubei	1.88	0.0012	NA
2020-01-23	Inner Mongolia	Non-Hubei	2.01	0.0009	NA
2020-01-24	Inner Mongolia	Non-Hubei	1.92	0.0015	NA
2020-01-25	Inner Mongolia	Non-Hubei	0.99	0.0017	NA
2020-01-26	Inner Mongolia	Non-Hubei	1.04	0.0016	NA
2020-01-27	Inner Mongolia	Non-Hubei	0.88	0.0014	NA
2020-01-28	Inner Mongolia	Non-Hubei	0.57	0.0011	NA
2020-01-29	Inner Mongolia	Non-Hubei	0.41	0.0003	NA
2020-01-30	Inner Mongolia	Non-Hubei	0.4	0.001	NA
2020-01-31	Inner Mongolia	Non-Hubei	0.34	0.0008	NA
2020-02-01	Inner Mongolia	Non-Hubei	0.29	0.0006	NA
2020-02-02	Inner Mongolia	Non-Hubei	0.32	0.0005	NA
2020-02-03	Inner Mongolia	Non-Hubei	0.25	0.0007	NA
2020-02-04	Inner Mongolia	Non-Hubei	0.19	0.0018	NA
2020-02-05	Inner Mongolia	Non-Hubei	0.18	0.0004	NA
2020-02-06	Inner Mongolia	Non-Hubei	0.16	0.0004	NA
2020-02-07	Inner Mongolia	Non-Hubei	0.16	0.0008	NA
2020-02-08	Inner Mongolia	Non-Hubei	0.16	0.0001	NA
2020-02-09	Inner Mongolia	Non-Hubei	0.2	0.0004	NA
2020-02-10	Inner Mongolia	Non-Hubei	0.22	0.0005	NA
2020-02-11	Inner Mongolia	Non-Hubei	0.17	0.001	NA
2020-02-12	Inner Mongolia	Non-Hubei	0.16	0.0002	NA
2020-02-13	Inner Mongolia	Non-Hubei	0.16	0.0006	NA
2020-02-14	Inner Mongolia	Non-Hubei	0.15	0.0006	NA
2020-02-15	Inner Mongolia	Non-Hubei	0.13	0.0005	NA
2020-02-16	Inner Mongolia	Non-Hubei	0.13	0.0005	NA
2020-02-17	Inner Mongolia	Non-Hubei	0.16	0.0002	NA
2020-02-18	Inner Mongolia	Non-Hubei	0.16	0.0002	NA
2020-02-19	Inner Mongolia	Non-Hubei	0.16	0.0005	NA
2020-02-20	Inner Mongolia	Non-Hubei	0.17	0.0006	NA
2020-02-21	Inner Mongolia	Non-Hubei	0.18	0.0007	NA
2020-02-22	Inner Mongolia	Non-Hubei	0.18	0.0007	NA
2020-02-23	Inner Mongolia	Non-Hubei	0.2	0.0001	NA
2020-02-24	Inner Mongolia	Non-Hubei	0.24	0.0011	NA
2020-02-25	Inner Mongolia	Non-Hubei	0.3	0.0012	NA
2020-02-26	Inner Mongolia	Non-Hubei	0.34	0.0003	NA
2020-02-27	Inner Mongolia	Non-Hubei	0.35	0.0009	NA
2020-02-28	Inner Mongolia	Non-Hubei	0.37	0.0002	NA
2020-02-29	Inner Mongolia	Non-Hubei	0.41	0.0009	NA
2020-01-01	Jiangsu	Non-Hubei	NA	0.0158	NA
2020-01-02	Jiangsu	Non-Hubei	NA	0.0228	NA
2020-01-03	Jiangsu	Non-Hubei	NA	0.0192	NA
2020-01-04	Jiangsu	Non-Hubei	NA	0.0188	NA
2020-01-05	Jiangsu	Non-Hubei	NA	0.0224	NA
2020-01-06	Jiangsu	Non-Hubei	NA	0.0219	NA
2020-01-07	Jiangsu	Non-Hubei	NA	0.0217	NA
2020-01-08	Jiangsu	Non-Hubei	NA	0.0214	NA
2020-01-09	Jiangsu	Non-Hubei	NA	0.021	NA
2020-01-10	Jiangsu	Non-Hubei	4.94	0.0221	NA
2020-01-11	Jiangsu	Non-Hubei	5.96	0.0178	NA
2020-01-12	Jiangsu	Non-Hubei	4.97	0.0168	NA
2020-01-13	Jiangsu	Non-Hubei	4.92	0.0178	NA
2020-01-14	Jiangsu	Non-Hubei	4.99	0.0175	NA
2020-01-15	Jiangsu	Non-Hubei	5.11	0.0167	NA
2020-01-16	Jiangsu	Non-Hubei	5.1	0.0165	NA
2020-01-17	Jiangsu	Non-Hubei	5.24	0.017	NA
2020-01-18	Jiangsu	Non-Hubei	6.27	0.0155	NA
2020-01-19	Jiangsu	Non-Hubei	5.94	0.0139	NA
2020-01-20	Jiangsu	Non-Hubei	6.27	0.0126	NA
2020-01-21	Jiangsu	Non-Hubei	7.95	0.0116	NA
2020-01-22	Jiangsu	Non-Hubei	8.58	0.0103	NA
2020-01-23	Jiangsu	Non-Hubei	9.5	0.0095	NA
2020-01-24	Jiangsu	Non-Hubei	8.23	0.0126	NA
2020-01-25	Jiangsu	Non-Hubei	4.16	0.0131	NA
2020-01-26	Jiangsu	Non-Hubei	2.95	0.0124	NA
2020-01-27	Jiangsu	Non-Hubei	1.94	0.01	NA
2020-01-28	Jiangsu	Non-Hubei	1.26	0.0057	NA
2020-01-29	Jiangsu	Non-Hubei	0.92	0.007	NA
2020-01-30	Jiangsu	Non-Hubei	0.78	0.0074	NA
2020-01-31	Jiangsu	Non-Hubei	0.67	0.006	NA
2020-02-01	Jiangsu	Non-Hubei	0.62	0.0046	NA
2020-02-02	Jiangsu	Non-Hubei	0.68	0.0031	NA
2020-02-03	Jiangsu	Non-Hubei	0.62	0.0065	NA
2020-02-04	Jiangsu	Non-Hubei	0.51	0.0047	NA
2020-02-05	Jiangsu	Non-Hubei	0.49	0.0029	NA
2020-02-06	Jiangsu	Non-Hubei	0.44	0.0038	NA
2020-02-07	Jiangsu	Non-Hubei	0.42	0.0033	NA
2020-02-08	Jiangsu	Non-Hubei	0.43	0.006	NA
2020-02-09	Jiangsu	Non-Hubei	0.44	0.0034	NA
2020-02-10	Jiangsu	Non-Hubei	0.47	0.0042	NA
2020-02-11	Jiangsu	Non-Hubei	0.37	0.0045	NA
2020-02-12	Jiangsu	Non-Hubei	0.34	0.0045	NA
2020-02-13	Jiangsu	Non-Hubei	0.35	0.0038	NA
2020-02-14	Jiangsu	Non-Hubei	0.35	0.0044	NA
2020-02-15	Jiangsu	Non-Hubei	0.35	0.003	NA
2020-02-16	Jiangsu	Non-Hubei	0.32	0.0022	NA
2020-02-17	Jiangsu	Non-Hubei	0.4	0.004	NA
2020-02-18	Jiangsu	Non-Hubei	0.39	0.0059	NA
2020-02-19	Jiangsu	Non-Hubei	0.41	0.0057	NA
2020-02-20	Jiangsu	Non-Hubei	0.46	0.0044	NA
2020-02-21	Jiangsu	Non-Hubei	0.56	0.0031	NA
2020-02-22	Jiangsu	Non-Hubei	0.67	0.005	NA
2020-02-23	Jiangsu	Non-Hubei	0.66	0.0057	NA
2020-02-24	Jiangsu	Non-Hubei	0.84	0.0085	NA
2020-02-25	Jiangsu	Non-Hubei	0.84	0.0082	NA
2020-02-26	Jiangsu	Non-Hubei	0.85	0.008	NA
2020-02-27	Jiangsu	Non-Hubei	0.91	0.0058	NA
2020-02-28	Jiangsu	Non-Hubei	0.99	0.005	NA
2020-02-29	Jiangsu	Non-Hubei	1.21	0.0051	NA
2020-01-01	Jiangxi	Non-Hubei	NA	0.0188	NA
2020-01-02	Jiangxi	Non-Hubei	NA	0.0238	NA
2020-01-03	Jiangxi	Non-Hubei	NA	0.02	NA
2020-01-04	Jiangxi	Non-Hubei	NA	0.02	NA
2020-01-05	Jiangxi	Non-Hubei	NA	0.0214	NA
2020-01-06	Jiangxi	Non-Hubei	NA	0.022	NA
2020-01-07	Jiangxi	Non-Hubei	NA	0.0215	NA
2020-01-08	Jiangxi	Non-Hubei	NA	0.0213	NA
2020-01-09	Jiangxi	Non-Hubei	NA	0.0228	NA
2020-01-10	Jiangxi	Non-Hubei	2.95	0.0222	NA
2020-01-11	Jiangxi	Non-Hubei	3.13	0.0215	NA
2020-01-12	Jiangxi	Non-Hubei	2.52	0.0198	NA
2020-01-13	Jiangxi	Non-Hubei	2.3	0.0225	NA
2020-01-14	Jiangxi	Non-Hubei	2.13	0.0224	NA
2020-01-15	Jiangxi	Non-Hubei	2.2	0.0227	NA
2020-01-16	Jiangxi	Non-Hubei	2.26	0.024	NA
2020-01-17	Jiangxi	Non-Hubei	2.47	0.024	NA
2020-01-18	Jiangxi	Non-Hubei	2.9	0.0224	NA
2020-01-19	Jiangxi	Non-Hubei	2.66	0.0223	NA
2020-01-20	Jiangxi	Non-Hubei	2.84	0.0209	NA
2020-01-21	Jiangxi	Non-Hubei	3.33	0.0204	NA
2020-01-22	Jiangxi	Non-Hubei	3.43	0.0195	NA
2020-01-23	Jiangxi	Non-Hubei	3.35	0.0184	NA
2020-01-24	Jiangxi	Non-Hubei	2.72	0.0173	NA
2020-01-25	Jiangxi	Non-Hubei	1.44	0.0136	NA
2020-01-26	Jiangxi	Non-Hubei	1.1	0.0137	NA
2020-01-27	Jiangxi	Non-Hubei	1.01	0.0106	NA
2020-01-28	Jiangxi	Non-Hubei	0.77	0.0085	NA
2020-01-29	Jiangxi	Non-Hubei	0.66	0.0068	NA
2020-01-30	Jiangxi	Non-Hubei	0.59	0.007	NA
2020-01-31	Jiangxi	Non-Hubei	0.54	0.0065	NA
2020-02-01	Jiangxi	Non-Hubei	0.43	0.0044	NA
2020-02-02	Jiangxi	Non-Hubei	0.5	0.004	NA
2020-02-03	Jiangxi	Non-Hubei	0.39	0.0071	NA
2020-02-04	Jiangxi	Non-Hubei	0.29	0.0063	NA
2020-02-05	Jiangxi	Non-Hubei	0.28	0.005	NA
2020-02-06	Jiangxi	Non-Hubei	0.28	0.0042	NA
2020-02-07	Jiangxi	Non-Hubei	0.26	0.0034	NA
2020-02-08	Jiangxi	Non-Hubei	0.28	0.0045	NA
2020-02-09	Jiangxi	Non-Hubei	0.28	0.0041	NA
2020-02-10	Jiangxi	Non-Hubei	0.28	0.0036	NA
2020-02-11	Jiangxi	Non-Hubei	0.22	0.0042	NA
2020-02-12	Jiangxi	Non-Hubei	0.22	0.0052	NA
2020-02-13	Jiangxi	Non-Hubei	0.24	0.003	NA
2020-02-14	Jiangxi	Non-Hubei	0.25	0.0036	NA
2020-02-15	Jiangxi	Non-Hubei	0.26	0.0052	NA
2020-02-16	Jiangxi	Non-Hubei	0.26	0.005	NA
2020-02-17	Jiangxi	Non-Hubei	0.35	0.0058	NA
2020-02-18	Jiangxi	Non-Hubei	0.38	0.0047	NA
2020-02-19	Jiangxi	Non-Hubei	0.41	0.0047	NA
2020-02-20	Jiangxi	Non-Hubei	0.44	0.0061	NA
2020-02-21	Jiangxi	Non-Hubei	0.49	0.0055	NA
2020-02-22	Jiangxi	Non-Hubei	0.55	0.0056	NA
2020-02-23	Jiangxi	Non-Hubei	0.56	0.0087	NA
2020-02-24	Jiangxi	Non-Hubei	0.63	0.0073	NA
2020-02-25	Jiangxi	Non-Hubei	0.65	0.0062	NA
2020-02-26	Jiangxi	Non-Hubei	0.61	0.0067	NA
2020-02-27	Jiangxi	Non-Hubei	0.64	0.0077	NA
2020-02-28	Jiangxi	Non-Hubei	0.66	0.0081	NA
2020-02-29	Jiangxi	Non-Hubei	0.73	0.0069	NA
2020-01-01	Jilin	Non-Hubei	NA	0.0013	NA
2020-01-02	Jilin	Non-Hubei	NA	0.0018	NA
2020-01-03	Jilin	Non-Hubei	NA	0.0016	NA
2020-01-04	Jilin	Non-Hubei	NA	0.0018	NA
2020-01-05	Jilin	Non-Hubei	NA	0.0019	NA
2020-01-06	Jilin	Non-Hubei	NA	0.002	NA
2020-01-07	Jilin	Non-Hubei	NA	0.002	NA
2020-01-08	Jilin	Non-Hubei	NA	0.0025	NA
2020-01-09	Jilin	Non-Hubei	NA	0.0023	NA
2020-01-10	Jilin	Non-Hubei	2.75	0.0019	NA
2020-01-11	Jilin	Non-Hubei	2.94	0.0016	NA
2020-01-12	Jilin	Non-Hubei	2.63	0.002	NA
2020-01-13	Jilin	Non-Hubei	2.31	0.0023	NA
2020-01-14	Jilin	Non-Hubei	2.04	0.0022	NA
2020-01-15	Jilin	Non-Hubei	2	0.0019	NA
2020-01-16	Jilin	Non-Hubei	2.03	0.0018	NA
2020-01-17	Jilin	Non-Hubei	2.1	0.0022	NA
2020-01-18	Jilin	Non-Hubei	2.19	0.0017	NA
[truncated: 822 more rows]
